# Supplementary material for: Influence of Contact Experience and Germ Aversion on Negative Attitudes Toward Older Adults: Role of Youth Identity
Source: Front Psychol. 2022 Mar 16;13:829742. doi: 10.3389/fpsyg.2022.829742 (PMC8965861; doi:10.3389/fpsyg.2022.829742)
Supplement: Supplementary file 1 [file Data_Sheet_1.CSV]

id	duration	agreement	Q3.1	Q3.2	Q3.3	Q3.4	Q3.5	Q3.6	Q3.7	Q3.8	check	Q3.10	Q3.11	Q3.12	Q3.13	Q3.14	Q3.15	Q5.1	Q5.2	Q5.3	Q5.4	Q5.5	Q5.6	Q5.7	Q6.1	Q6.2	Q6.3	Q6.4	Q6.5	Q6.6	Q6.7	Q6.8	contact	age	gender	nationality
1	144	1	2	1	5	3	3	3	5	5	4	3	5	3	1	5	4	2	5	3	1	3	2	1	7	3	7	3	4	2	4	6	1	35	1	1
2	143	1	4	4	4	3	2	3	4	3	4	2	4	3	3	3	3	4	4	4	4	4	4	2	6	4	7	4	7	2	4	5	2	35	1	1
3	136	1	3	3	3	3	3	3	3	3	3	3	3	3	3	3	3	4	4	4	4	4	4	4	4	4	4	4	4	4	4	4	4	44	1	1
4	96	1	3	3	3	3	3	3	3	3	3	3	3	3	3	3	3	4	4	4	4	4	4	4	4	4	4	4	4	4	4	4	4	44	1	1
5	222	1	3	3	3	3	2	3	3	3	4	2	2	3	3	3	3	4	4	4	4	4	3	3	5	5	4	4	4	4	4	4	4	50	2	1
6	255	1	2	3	3	3	3	3	3	3	4	3	3	2	4	3	2	3	5	4	4	3	3	4	5	3	3	4	5	4	5	3	4	47	2	1
7	325	1	3	3	3	3	2	3	3	2	4	3	3	2	3	3	3	2	2	3	3	3	2	2	3	6	3	3	4	3	3	3	3	37	2	1
8	184	1	5	4	4	1	1	2	3	2	4	1	3	2	3	2	2	4	4	4	4	4	4	4	7	1	6	4	3	3	4	4	6	46	2	1
9	186	1	2	4	4	1	2	2	2	3	4	2	2	3	3	3	3	2	4	5	5	5	2	2	5	2	5	4	2	2	3	3	4	39	2	1
10	108	1	4	2	3	2	2	3	4	4	4	2	3	3	2	4	4	2	2	3	2	3	4	3	6	6	6	3	6	6	3	3	2	35	1	1
11	98	1	3	3	3	3	3	3	3	3	3	3	3	3	3	3	3	4	4	4	4	4	4	4	5	5	5	5	4	4	4	4	5	49	2	1
12	617	1	2	2	2	2	2	4	2	2	4	2	3	1	4	2	2	2	4	5	4	5	4	4	5	2	1	2	5	2	5	5	3	34	2	1
13	275	1	3	2	3	2	1	1	2	2	4	1	2	2	4	3	2	2	4	5	4	4	2	4	5	3	7	4	7	3	5	6	5	49	1	1
14	158	1	2	2	2	2	2	1	1	1	4	1	1	1	4	2	1	4	5	5	5	6	5	5	6	1	6	3	5	2	2	5	5	29	2	1
15	167	1	3	5	4	2	1	3	4	2	4	1	2	1	4	3	3	2	1	4	4	5	4	4	7	1	7	4	7	4	3	4	2	38	2	1
16	238	1	2	2	2	1	2	2	2	2	4	2	2	3	4	2	3	5	2	2	2	2	2	2	5	5	5	2	2	2	4	3	5	45	1	1
17	98	1	2	1	2	2	2	2	2	2	4	3	3	3	4	4	3	3	3	4	4	4	3	4	3	3	3	3	3	2	3	3	3	32	1	1
18	156	1	2	3	3	2	2	2	2	2	4	2	4	2	2	2	2	4	4	3	4	3	5	3	2	2	3	2	2	3	2	3	3	43	2	1
19	200	1	1	2	1	1	2	1	3	3	4	1	3	1	3	3	4	4	2	4	3	4	2	2	7	3	7	4	2	6	4	2	1	29	1	1
20	155	1	4	3	3	1	1	1	2	1	4	1	2	1	4	1	1	2	2	4	5	4	2	4	4	2	5	4	3	4	4	3	6	44	2	1
21	91	1	3	4	4	4	3	4	3	4	4	4	2	3	3	3	4	3	4	4	5	3	4	5	3	4	5	5	4	5	5	6	4	42	2	1
22	223	1	2	2	2	2	2	2	4	3	4	2	2	3	3	3	2	3	2	3	3	1	3	3	5	1	6	3	2	6	3	1	2	28	1	1
23	341	1	5	4	3	5	5	1	5	5	4	5	5	5	1	5	1	1	1	2	2	2	1	1	7	4	7	7	7	2	2	4	4	43	2	1
24	167	1	2	3	3	4	3	3	2	2	4	4	3	2	3	3	3	4	4	5	5	5	2	4	5	6	6	6	5	3	7	5	3	49	1	1
25	245	1	3	2	3	2	2	1	3	2	4	1	2	1	4	3	1	5	5	5	5	5	5	5	6	5	6	4	6	4	4	6	2	35	1	1
26	308	1	3	3	2	2	2	2	3	3	4	1	3	1	4	3	2	4	2	1	2	1	1	2	7	2	7	5	6	1	4	4	3	49	1	1
27	181	1	4	2	2	2	4	3	2	3	4	5	3	3	4	2	2	2	3	2	1	3	3	5	3	5	5	3	2	3	2	2	4	29	1	1
28	299	1	1	4	2	2	2	2	4	2	4	2	2	2	4	2	2	2	2	2	2	2	1	5	7	6	7	1	6	2	6	2	6	47	1	1
29	121	1	2	3	3	4	3	4	2	4	4	4	4	2	2	4	4	3	6	4	6	3	6	4	5	5	3	5	5	3	3	5	2	28	1	1
30	136	1	3	3	3	2	3	2	5	3	4	2	2	2	2	4	3	4	4	3	4	3	3	3	6	2	6	4	6	4	3	2	1	42	2	1
31	262	1	4	4	4	3	2	2	2	3	4	3	4	4	1	4	4	2	1	1	1	1	1	1	6	1	6	3	3	5	1	2	1	38	1	1
32	236	1	2	3	3	2	3	1	3	3	4	1	1	3	3	3	3	1	1	1	1	1	1	1	6	2	4	6	2	4	4	4	4	50	2	1
33	102	1	4	3	3	3	3	3	3	3	4	3	3	3	3	4	3	4	4	4	4	4	4	4	4	4	4	4	5	4	4	4	6	47	2	1
34	180	1	3	3	4	2	2	2	2	3	4	2	2	4	4	4	4	4	3	2	3	3	2	2	7	6	4	4	2	3	4	5	6	50	1	1
35	207	1	1	4	2	1	1	4	5	3	4	1	2	1	4	3	2	2	3	2	2	2	2	1	5	4	3	5	3	5	3	3	1	41	1	1
36	185	1	3	3	3	2	3	2	3	4	4	2	2	2	3	3	2	2	3	1	2	4	2	4	5	5	3	3	3	5	5	3	5	43	2	1
37	172	1	3	3	3	2	1	3	4	3	4	1	3	3	3	4	3	2	2	5	5	4	1	3	5	3	6	3	4	5	4	4	3	45	1	1
38	161	1	4	4	4	3	3	4	3	3	4	3	3	3	3	3	3	5	4	4	4	3	3	4	5	3	5	4	5	4	3	3	3	50	1	1
39	383	1	2	2	4	2	1	1	1	1	4	2	3	2	5	2	1	2	5	4	5	6	3	2	3	5	5	2	4	1	2	5	5	32	1	1
40	157	1	2	2	4	5	4	3	5	5	4	2	3	2	1	5	4	1	2	5	3	2	1	2	7	2	6	5	6	1	1	2	2	45	2	1
41	209	1	3	3	3	3	2	3	3	3	4	1	3	2	3	3	4	4	2	4	2	2	2	4	7	4	4	4	4	4	4	4	2	50	2	1
42	307	1	1	3	3	2	2	1	3	3	4	2	4	2	3	4	2	3	4	4	5	4	4	4	5	4	6	4	6	4	6	3	4	21	1	1
43	178	1	4	4	2	1	1	4	2	2	4	1	2	1	4	3	2	2	3	5	3	5	2	2	7	1	6	4	7	6	2	2	5	47	2	1
44	136	1	3	3	3	2	2	3	4	4	4	2	3	4	2	4	3	3	4	3	3	3	3	3	5	1	6	5	6	4	4	6	5	44	1	1
45	141	1	4	5	3	1	1	3	1	1	4	1	1	2	5	2	2	1	4	5	5	5	2	4	6	6	1	1	6	6	6	1	1	48	1	1
46	153	1	3	4	4	2	2	2	3	2	4	1	3	2	4	2	2	1	2	2	4	2	1	2	4	3	5	4	3	3	5	4	3	49	2	1
47	1956	1	2	5	4	4	5	1	5	5	4	2	5	3	1	5	3	2	3	2	1	2	1	1	7	2	7	4	7	6	2	5	2	45	2	1
48	1025	1	3	3	4	2	3	2	4	4	4	2	3	3	2	3	3	2	4	2	3	2	2	3	6	3	5	4	5	5	3	3	5	49	2	1
49	107	1	3	3	3	3	4	3	3	3	4	3	3	3	3	3	3	4	4	4	4	4	4	4	4	4	4	4	4	4	4	4	3	39	1	1
50	155	1	1	3	1	1	1	2	2	1	4	1	1	2	4	3	4	2	2	3	2	2	2	2	6	1	6	3	4	2	3	3	6	41	2	1
51	202	1	3	3	3	1	1	1	3	1	4	1	3	3	3	2	1	2	4	2	1	2	1	3	5	4	5	2	4	6	5	2	5	34	2	1
52	164	1	2	2	3	3	3	2	3	3	4	3	3	3	3	3	3	3	4	4	3	5	4	4	6	2	4	4	6	5	2	6	5	50	2	1
53	122	1	4	4	4	1	1	3	2	2	4	2	4	2	4	2	2	5	5	4	4	5	5	5	3	5	3	3	5	5	5	3	5	47	1	1
54	192	1	3	3	4	2	3	2	2	2	4	2	3	1	4	3	2	2	4	1	2	1	2	2	6	1	6	6	7	2	4	6	2	38	1	1
55	189	1	5	4	4	3	4	3	5	4	4	2	3	3	3	3	4	3	2	3	2	2	2	2	6	5	5	3	6	5	4	3	2	49	2	1
56	274	1	1	2	4	2	2	2	4	3	4	1	1	3	3	3	4	2	2	2	5	2	1	4	7	2	6	5	6	5	1	4	2	47	1	1
57	194	1	2	3	2	2	2	2	3	4	4	2	3	2	3	3	2	2	2	5	3	3	2	2	7	2	6	3	7	5	4	3	2	42	1	1
58	210	1	3	4	4	1	3	3	4	3	4	1	3	3	3	3	2	3	4	3	4	2	4	4	6	1	7	3	7	4	4	3	6	42	1	1
59	110	1	2	4	4	3	4	1	4	3	4	3	1	2	2	3	3	1	2	2	2	1	2	1	6	2	6	5	6	4	2	5	2	41	2	1
60	266	1	4	4	4	2	2	2	3	3	4	2	3	3	3	3	3	4	3	2	3	3	3	4	4	4	7	3	3	2	5	5	2	37	2	1
61	197	1	4	4	5	4	4	3	4	4	4	3	4	4	2	4	4	5	4	4	3	4	4	4	7	1	5	4	6	2	3	5	4	25	2	1
62	261	1	3	3	3	1	1	3	3	3	4	1	1	1	3	1	3	4	4	7	2	6	6	4	6	4	4	1	7	7	4	2	4	22	2	1
63	242	1	3	3	3	2	2	2	3	3	4	1	2	1	4	3	3	3	4	3	3	2	1	3	4	4	4	4	5	3	5	4	6	47	1	1
64	253	1	3	3	3	2	2	3	3	2	4	2	2	2	3	2	3	4	4	4	3	3	3	3	4	5	5	3	3	5	5	3	3	47	2	1
65	256	1	5	4	4	4	2	1	3	1	4	2	3	2	4	4	4	5	4	4	2	3	2	1	7	4	7	2	7	6	2	6	4	48	2	1
66	170	1	3	3	3	2	2	3	3	3	3	3	3	3	3	3	3	1	1	4	4	4	4	4	7	1	7	4	7	4	4	4	3	41	1	1
67	111	1	3	3	3	3	3	3	3	4	4	4	3	3	3	5	5	4	4	4	4	4	4	4	7	1	7	7	7	1	1	7	4	50	1	1
68	172	1	4	4	4	1	2	2	3	4	4	1	1	2	4	5	3	3	3	2	3	3	3	5	5	7	5	3	2	6	3	3	2	35	1	1
69	331	1	2	2	4	1	2	1	5	3	4	1	1	3	3	3	2	2	4	1	3	1	1	3	5	1	7	4	3	1	3	6	1	41	2	1
70	173	1	3	3	4	3	2	3	4	3	4	2	3	3	3	3	5	1	2	3	3	4	4	4	4	4	4	4	4	4	4	4	4	33	2	1
71	141	1	2	2	2	1	1	2	2	2	4	1	4	2	3	2	2	2	2	3	2	2	1	1	5	5	5	1	6	3	5	2	3	50	2	1
72	131	1	3	4	3	2	2	2	3	3	4	2	3	2	3	3	3	4	4	4	4	5	4	4	5	4	4	3	4	3	4	4	4	45	2	1
73	458	1	4	3	3	3	3	2	4	3	4	2	2	3	3	3	3	4	4	4	4	3	3	3	5	1	6	4	4	4	4	4	3	33	2	1
74	196	1	3	1	4	1	1	3	3	1	4	1	3	3	4	1	3	3	2	5	5	1	2	2	6	6	7	1	1	7	7	1	7	39	2	1
75	194	1	2	3	3	2	2	2	2	2	4	2	2	2	4	2	4	3	4	4	4	4	4	4	2	5	6	5	6	4	6	4	6	23	1	1
76	127	1	4	4	3	3	3	3	3	3	4	3	4	3	3	4	4	4	4	4	4	3	3	3	6	2	7	5	5	2	2	5	2	33	1	1
77	183	1	3	3	4	1	3	3	3	2	4	3	2	2	4	4	3	4	4	4	3	4	4	4	5	5	7	2	7	4	6	2	4	39	2	1
78	87	1	1	2	3	4	5	5	4	3	2	1	1	2	3	4	5	7	6	5	4	3	4	5	3	4	5	4	3	4	4	4	4	49	2	1
79	95	1	2	1	4	3	4	2	1	4	2	4	2	4	4	4	4	2	3	5	4	2	3	4	2	3	4	5	2	3	5	5	5	45	2	1
80	274	1	3	3	3	2	1	1	3	1	4	1	2	2	5	1	2	1	1	4	4	3	1	1	5	1	5	4	2	1	4	4	5	50	1	1
81	169	1	3	3	3	3	3	3	5	4	4	3	3	3	3	5	3	4	4	4	4	3	3	4	7	1	7	5	7	4	3	6	5	49	1	1
82	178	1	3	3	3	3	3	3	3	3	3	3	3	3	3	3	3	4	4	4	4	4	4	4	4	4	4	4	4	4	4	4	4	46	2	1
83	157	1	1	2	1	1	1	1	5	5	4	1	5	2	1	5	3	1	1	1	1	1	1	1	1	1	1	7	7	2	1	1	2	48	2	1
84	237	1	2	2	4	2	2	2	2	2	2	1	2	2	2	2	2	3	3	3	5	5	5	5	5	3	6	5	3	3	5	5	5	27	2	1
85	172	1	4	3	3	3	3	3	4	3	4	3	4	2	3	3	3	4	3	3	5	3	4	4	3	3	5	2	6	6	5	2	3	46	2	1
86	1380	1	1	2	3	2	2	2	3	2	4	2	3	2	4	3	3	2	4	2	2	2	2	2	5	2	5	3	5	4	4	3	5	50	1	1
87	240	1	4	4	3	4	2	4	4	3	4	1	2	5	3	4	2	2	5	5	5	5	3	4	6	4	2	2	3	3	5	3	5	48	2	1
88	752	1	3	3	4	2	2	2	3	3	4	3	3	3	3	4	3	2	4	4	6	4	1	1	5	2	6	5	2	4	4	4	4	50	2	1
89	127	1	2	2	2	2	2	2	2	2	4	2	2	2	3	2	3	3	3	3	4	4	4	4	5	4	4	3	4	4	4	4	3	37	2	1
90	93	1	2	4	3	2	3	3	3	3	4	3	3	3	3	3	3	4	4	4	4	4	4	4	7	4	5	4	4	3	4	4	3	38	1	1
91	399	1	1	3	3	4	2	1	1	1	4	1	3	3	5	1	1	1	1	6	6	4	1	1	7	1	7	7	7	7	1	1	6	34	1	1
92	202	1	4	4	5	4	3	3	4	4	4	1	4	3	3	3	3	6	4	2	1	1	4	1	6	1	7	1	6	5	7	4	1	26	1	1
93	188	1	2	3	3	1	2	2	3	3	4	2	1	3	3	1	3	4	2	4	4	2	4	4	4	4	2	2	4	2	2	2	6	50	2	1
94	253	1	5	4	5	4	3	3	5	4	4	2	2	3	2	5	4	1	4	5	5	5	2	4	7	1	7	5	2	2	3	6	4	48	1	1
95	188	1	5	5	4	2	1	5	4	4	4	1	4	4	2	5	5	3	4	5	4	5	5	5	7	4	3	3	3	3	3	3	1	37	2	1
96	283	1	3	3	4	1	2	3	5	4	4	1	3	3	2	3	3	3	4	1	1	2	1	1	6	1	7	2	4	1	4	1	7	49	2	1
97	223	1	3	2	3	2	2	2	3	3	4	2	3	3	3	3	3	4	4	4	4	4	4	4	6	2	5	5	5	2	4	4	2	31	1	1
98	61	1	3	3	3	3	3	3	3	3	3	3	3	3	3	3	3	4	4	4	4	4	4	4	4	4	4	4	4	4	4	4	4	34	1	1
99	208	1	3	3	3	2	2	2	3	2	4	2	4	2	4	3	2	3	4	4	3	3	3	4	5	3	5	4	3	3	5	3	5	50	2	1
100	156	1	2	3	3	1	1	3	2	1	4	1	1	1	4	1	1	6	4	6	6	6	6	6	6	5	5	2	5	5	4	1	7	34	1	1
101	431	1	3	2	2	1	1	2	3	2	4	1	3	1	4	2	2	1	2	2	2	2	1	1	6	5	6	2	5	5	7	1	5	49	2	1
102	169	1	4	4	5	3	2	3	3	3	4	2	5	2	3	5	4	2	2	4	4	4	2	3	6	1	7	4	5	2	2	4	2	46	1	1
103	337	1	2	4	3	1	1	1	3	2	4	1	1	1	4	1	1	5	3	3	5	3	3	4	5	6	3	1	2	2	5	1	2	43	2	1
104	258	1	2	4	3	1	1	2	2	2	4	1	1	2	3	3	3	2	2	4	4	3	4	4	6	3	6	3	4	4	4	4	4	43	1	1
105	120	1	1	1	5	1	3	1	3	3	4	1	3	3	3	3	4	5	5	5	3	3	5	3	7	1	7	7	7	7	1	7	7	47	1	1
106	183	1	5	4	5	3	5	5	5	5	5	2	5	5	2	2	4	4	1	2	2	2	1	1	2	1	6	3	7	4	3	1	4	49	1	1
107	282	1	2	1	2	1	1	1	3	3	4	2	3	3	4	3	4	2	3	6	5	4	3	4	5	1	5	5	4	6	6	4	3	42	1	1
108	121	1	3	5	5	3	5	3	5	5	4	3	3	3	1	5	5	4	4	4	4	4	4	4	4	4	4	4	7	4	1	4	4	38	2	1
109	143	1	3	4	3	3	3	3	4	4	4	3	3	3	3	4	4	3	3	3	4	4	4	3	6	3	4	4	4	5	3	4	3	39	2	1
110	985	1	4	4	4	2	1	3	4	4	4	1	2	2	3	3	3	1	4	3	2	2	2	3	6	4	3	2	2	6	2	2	1	46	2	1
111	156	1	3	4	5	2	2	2	4	4	4	2	2	4	4	3	2	2	2	3	5	5	3	4	5	5	6	3	3	6	5	3	3	47	1	1
112	225	1	1	1	1	1	1	1	3	3	4	1	1	1	3	3	4	4	4	2	1	2	1	1	2	1	7	2	7	7	4	1	7	50	2	1
113	86	1	3	3	3	3	3	3	3	3	3	3	3	3	3	3	3	3	3	3	3	4	3	4	4	4	4	4	4	4	4	4	4	49	1	1
114	162	1	5	3	2	1	3	2	3	4	4	2	3	2	3	3	4	2	2	3	3	3	2	2	7	2	7	6	6	2	2	4	2	32	2	1
115	105	1	3	3	3	2	2	3	3	3	3	3	3	3	3	3	3	4	4	4	4	4	4	4	4	4	4	4	4	4	4	4	4	41	2	1
116	147	1	3	4	5	2	4	3	5	4	4	2	3	3	1	4	2	4	4	5	5	5	4	3	4	3	6	4	3	4	3	5	2	34	2	1
117	194	1	3	4	4	4	5	3	5	5	4	3	3	4	1	5	4	4	4	4	4	4	3	3	7	1	7	7	7	1	1	7	4	33	1	1
118	296	1	3	2	3	1	1	1	3	1	4	1	1	1	5	1	1	1	1	2	3	2	1	2	7	1	5	1	5	6	6	1	7	50	1	1
119	118	1	3	2	2	2	2	3	2	2	4	2	3	2	3	2	2	6	4	5	5	6	6	5	6	3	6	3	4	3	5	2	2	19	1	1
120	197	1	4	4	4	2	2	2	4	4	4	1	3	4	3	4	4	2	2	3	2	2	3	3	7	2	7	4	5	3	5	3	6	43	1	1
121	107	1	5	5	5	5	5	5	5	5	4	3	5	5	1	5	5	1	5	1	1	3	1	2	7	1	5	6	7	2	1	6	1	43	1	1
122	282	1	3	3	3	2	2	3	3	3	4	2	2	2	4	3	3	3	4	5	5	3	4	4	4	5	4	3	5	2	5	5	4	49	2	1
123	107	1	4	2	3	2	1	2	3	3	4	2	2	2	4	3	2	5	4	4	5	4	3	4	5	5	6	3	5	7	3	4	3	28	2	1
124	178	1	2	3	2	2	1	1	1	1	4	1	1	1	5	1	1	3	3	3	2	5	4	7	2	1	6	2	3	3	6	2	4	47	2	1
125	244	1	3	4	5	2	1	1	2	4	4	2	3	3	3	5	4	4	2	5	5	5	2	4	7	2	7	3	2	5	5	4	3	35	1	1
126	125	1	4	3	3	3	4	3	4	4	4	2	2	2	2	4	4	4	4	5	3	5	5	3	6	1	7	7	7	2	1	4	1	21	2	1
127	133	1	2	4	4	4	2	3	3	2	4	2	3	2	3	3	2	3	2	3	2	2	2	1	6	5	5	2	6	6	5	3	6	35	2	1
128	554	1	4	1	3	2	2	4	2	2	4	2	3	3	4	3	3	4	4	4	4	4	4	4	7	1	7	4	7	1	3	4	4	48	1	1
129	133	1	5	5	5	2	2	2	2	2	4	2	2	2	2	4	4	3	5	3	3	3	3	3	7	1	7	3	3	5	5	3	5	41	1	1
130	214	1	3	3	4	2	2	3	3	2	4	2	3	2	4	2	2	3	4	3	3	3	3	3	6	3	5	4	4	3	4	4	3	43	1	1
131	421	1	2	4	3	3	2	2	3	3	4	2	3	3	2	4	3	3	4	4	4	4	4	4	6	5	5	4	5	5	4	3	5	31	1	1
132	133	1	2	4	4	4	2	3	4	4	4	2	3	3	4	5	3	2	5	3	4	5	3	5	5	2	7	4	5	1	2	6	3	39	1	1
133	98	1	3	2	2	3	3	3	2	3	4	3	3	2	3	3	3	4	3	5	4	4	3	4	5	4	3	4	4	4	5	4	4	42	2	1
134	332	1	4	4	3	4	3	4	3	4	4	3	2	3	3	4	3	4	5	6	5	6	4	3	7	1	7	6	6	5	6	3	2	28	1	1
135	276	1	3	4	3	1	1	3	3	3	4	1	3	2	3	3	3	3	4	4	4	2	1	4	7	3	6	2	6	1	2	4	2	49	1	1
136	179	1	4	3	3	3	3	2	2	2	4	2	2	2	2	2	2	4	4	4	4	4	4	4	7	1	7	4	7	1	3	5	4	48	1	1
137	411	1	2	3	2	3	3	2	4	4	4	1	3	2	2	2	3	2	3	1	3	1	1	3	3	2	5	2	5	3	4	2	5	42	2	1
138	95	1	2	2	2	2	2	2	3	2	3	3	4	3	4	3	4	5	4	4	4	5	6	5	4	3	3	4	5	4	5	4	5	32	2	1
139	145	1	5	5	5	2	5	5	5	5	4	5	5	5	1	5	5	2	5	2	1	2	2	2	7	1	7	7	7	2	1	6	2	42	2	1
140	285	1	3	3	3	1	1	3	4	1	4	1	1	1	4	3	2	4	4	3	4	3	1	4	5	5	3	3	4	1	3	5	4	47	2	1
141	127	1	3	4	3	2	3	1	5	5	4	1	3	1	1	5	3	1	1	1	1	1	1	1	7	1	6	6	7	4	4	7	1	50	2	1
142	107	1	2	4	3	3	2	2	5	2	4	1	2	4	4	3	3	1	1	4	5	2	1	1	5	2	7	1	7	6	6	5	5	40	2	1
143	162	1	4	4	2	2	2	2	2	3	4	2	2	2	3	3	2	2	2	2	4	2	2	3	4	2	6	4	5	5	4	2	2	46	2	1
144	179	1	3	2	2	2	1	2	4	3	4	1	3	1	4	2	3	2	4	5	3	5	3	3	6	2	7	2	4	5	5	3	5	50	1	1
145	201	1	4	4	4	4	2	3	3	2	4	1	3	3	2	3	3	2	2	3	4	3	2	2	5	6	3	2	3	6	4	1	5	40	2	1
146	207	1	2	2	3	2	1	2	3	2	4	1	2	3	4	2	2	1	5	2	5	2	1	2	7	1	7	7	1	7	1	1	7	50	1	1
147	161	1	2	3	3	2	2	2	4	2	4	2	2	2	3	2	2	4	4	2	3	1	1	2	5	7	2	2	2	7	4	1	1	43	2	1
148	155	1	2	2	3	1	2	3	2	2	4	1	2	4	3	3	3	1	1	1	1	1	1	1	7	6	5	1	3	3	2	3	1	45	1	1
149	150	1	3	3	4	3	2	2	4	4	4	2	3	4	2	4	3	2	2	3	2	2	2	1	7	1	7	4	6	5	4	4	2	36	2	1
150	166	1	4	4	3	2	1	1	3	2	4	1	2	3	4	2	2	5	4	5	4	5	3	4	7	1	7	3	3	6	4	5	3	32	2	1
151	342	1	3	3	3	4	4	3	5	5	4	3	3	3	3	3	3	2	2	4	2	3	2	2	7	1	7	7	7	4	4	4	4	42	1	1
152	275	1	4	3	5	5	5	3	5	5	4	2	3	4	1	5	5	4	2	4	2	2	3	3	6	1	6	4	3	3	2	3	4	29	1	1
153	208	1	2	4	2	2	2	4	3	4	4	1	3	2	3	3	4	5	4	2	5	2	1	1	7	1	7	2	3	6	4	3	5	49	1	1
154	224	1	2	2	2	2	2	2	4	2	4	1	1	2	3	3	3	2	2	4	3	3	2	2	7	1	7	4	6	6	6	4	4	42	1	1
155	267	1	2	3	3	2	1	3	3	3	4	1	3	2	4	3	2	4	4	2	4	2	1	2	4	4	4	4	4	5	5	3	5	50	1	1
156	143	1	3	3	4	3	3	2	5	4	4	2	3	3	2	3	3	4	4	3	4	3	3	2	7	2	7	6	7	1	1	7	2	38	2	1
157	177	1	5	4	4	4	4	3	5	5	4	3	3	3	3	3	5	3	5	3	5	2	1	3	6	1	4	4	3	4	3	1	3	45	2	1
158	230	1	2	2	3	2	1	1	3	1	4	1	1	1	5	1	1	5	4	5	3	2	2	2	7	1	7	4	7	1	1	6	2	48	1	1
159	200	1	3	4	3	1	2	3	4	3	4	1	4	3	3	3	4	4	3	2	5	2	2	4	6	5	6	5	2	2	4	6	6	48	2	1
160	142	1	3	3	4	5	5	3	5	5	4	3	4	5	1	5	5	4	5	6	4	5	5	4	7	1	7	4	7	6	2	4	5	30	2	1
161	69	1	3	3	3	3	3	3	3	3	3	3	3	3	3	3	3	4	4	4	4	4	3	4	4	3	4	4	4	4	4	3	4	44	1	1
162	205	1	4	3	5	4	3	2	4	5	4	3	2	3	2	3	3	2	2	4	2	4	2	1	6	5	6	2	6	6	2	2	2	38	2	1
163	189	1	3	3	4	2	2	3	4	3	4	1	3	1	3	3	2	2	4	4	3	5	2	4	4	5	4	2	5	6	5	2	2	50	2	1
164	191	1	4	4	3	3	1	2	2	2	4	2	1	3	4	2	3	4	3	3	3	2	3	3	7	1	7	7	4	3	2	4	4	50	1	1
165	409	1	3	3	3	3	3	4	4	4	4	4	2	3	4	3	2	4	4	4	4	3	3	3	5	7	6	6	5	4	4	4	4	45	1	1
166	124	1	4	4	5	3	4	3	3	2	4	2	3	4	2	3	3	4	4	4	4	2	2	2	2	6	4	2	1	7	1	1	7	50	2	1
167	125	1	4	3	3	3	3	3	4	3	3	3	3	3	3	3	3	4	4	4	4	4	4	4	4	4	4	4	4	4	4	4	4	38	2	1
168	54	1	3	3	3	3	3	3	3	3	3	3	3	3	3	3	3	4	4	4	4	4	4	4	4	4	4	4	4	4	4	4	4	47	2	1
169	146	1	1	1	3	1	1	3	3	1	4	1	3	1	5	3	1	1	4	1	2	4	2	4	1	7	1	1	1	7	7	1	2	37	2	1
170	165	1	3	3	3	2	3	3	5	5	4	2	3	3	2	4	3	1	1	4	4	6	1	2	7	4	5	4	3	5	4	4	4	50	2	1
171	286	1	3	3	4	2	2	1	4	4	4	1	3	2	3	4	2	1	2	4	2	2	2	2	7	2	5	6	7	2	2	6	5	49	1	1
172	150	1	3	3	5	3	4	3	5	5	4	2	3	3	3	5	4	5	4	6	4	6	5	4	4	5	7	2	3	6	4	1	3	25	2	1
173	455	1	3	3	3	3	2	2	3	2	4	1	3	2	4	2	3	3	4	5	5	5	2	4	7	1	7	6	5	2	3	6	5	50	1	1
174	427	1	2	2	3	2	2	2	2	2	4	2	3	3	4	2	3	3	4	3	4	3	3	3	6	2	5	3	2	3	5	4	4	46	1	1
175	410	1	3	3	3	1	3	1	3	3	4	1	3	3	3	3	3	3	4	4	4	2	2	4	4	2	4	4	4	4	4	4	4	38	2	1
176	157	1	4	3	3	3	2	3	3	3	2	3	3	3	3	3	3	4	4	5	3	5	5	4	5	5	5	4	4	5	4	4	5	50	1	1
177	99	1	3	3	3	3	3	3	3	3	4	3	3	3	3	3	3	3	4	3	3	3	1	1	3	3	4	7	3	3	4	5	3	32	1	1
178	184	1	3	3	3	3	3	4	3	4	4	3	5	4	3	5	5	1	2	2	2	3	2	2	7	1	7	6	6	3	2	5	5	46	1	1
179	174	1	3	4	4	2	2	3	3	3	4	2	2	2	3	2	2	3	2	3	3	2	2	4	4	4	5	3	3	5	5	3	4	46	2	1
180	114	1	4	3	3	2	1	2	4	2	4	2	1	1	3	1	4	4	4	4	4	3	3	3	7	1	7	5	7	1	1	6	7	41	1	1
181	618	1	4	4	5	1	1	1	2	2	4	2	2	2	3	3	2	1	3	3	2	3	3	4	7	1	7	7	7	1	4	3	5	33	1	1
182	236	1	5	4	4	3	3	3	3	3	4	3	3	3	3	3	3	2	2	2	3	2	2	2	4	5	5	3	6	2	2	2	5	35	2	1
183	169	1	4	2	2	2	4	2	2	3	3	4	2	3	2	2	2	5	5	4	3	4	4	3	3	3	4	4	5	5	4	3	1	37	2	1
184	122	1	1	4	5	3	3	2	5	5	4	1	3	3	3	4	2	5	4	2	3	3	2	2	7	5	7	4	7	2	2	7	2	35	2	1
185	247	1	3	3	3	3	3	3	3	3	3	3	3	3	3	3	3	4	4	4	4	4	4	4	5	1	7	5	6	2	2	6	2	42	2	1
186	218	1	3	3	3	3	3	2	2	2	4	1	3	3	4	4	4	2	4	4	4	4	4	4	6	6	5	5	4	4	4	4	6	42	1	1
187	545	1	2	3	2	3	2	3	3	2	4	4	2	4	3	2	3	5	4	6	4	3	5	4	3	5	4	4	3	5	4	4	6	47	2	1
188	104	1	2	2	2	2	1	2	2	1	2	2	2	2	3	3	2	3	3	3	3	3	2	3	2	2	2	3	2	2	1	2	3	47	1	1
189	249	1	2	1	3	1	1	1	1	2	4	1	3	2	3	3	2	3	5	4	4	4	5	4	6	6	7	2	2	5	4	2	2	34	1	1
190	137	1	3	3	3	2	3	2	4	3	4	2	4	3	3	3	3	3	3	4	4	4	3	2	7	2	7	4	5	2	2	6	3	41	1	1
191	150	1	2	4	4	2	2	3	3	2	4	2	3	2	4	2	2	2	2	3	3	3	2	2	6	6	2	2	5	5	5	3	5	41	2	1
192	153	1	4	4	5	2	3	3	3	3	4	3	4	3	3	3	3	4	4	4	4	3	3	3	6	2	7	4	7	2	2	7	4	32	2	1
193	230	1	3	2	2	2	2	2	3	3	4	2	2	2	3	3	3	4	4	4	5	4	4	4	5	2	7	3	7	4	4	3	2	44	2	1
194	328	1	3	2	2	3	2	2	3	3	4	2	2	3	4	4	4	5	5	3	4	3	4	3	4	6	6	3	4	5	3	5	5	49	2	1
195	277	1	3	4	4	3	2	3	3	4	4	3	3	3	3	3	4	6	3	5	5	5	5	4	5	4	6	4	3	4	4	4	5	36	2	1
196	107	1	2	2	2	2	4	2	4	4	4	1	2	2	3	4	4	3	5	3	3	3	3	3	6	5	5	3	2	7	3	3	6	49	1	1
197	386	1	5	5	5	1	1	5	1	1	4	1	1	5	5	5	4	4	4	4	4	4	4	4	1	7	7	1	4	7	7	1	7	36	2	1
198	180	1	4	3	4	1	3	2	3	3	4	2	3	3	3	3	4	5	4	2	4	2	4	4	6	4	7	4	2	6	4	1	2	30	2	1
199	224	1	4	3	3	2	2	3	3	3	4	2	2	3	3	3	2	4	3	3	3	4	3	3	4	3	3	3	4	4	4	4	6	42	2	1
200	190	1	3	4	4	3	4	1	5	5	4	1	2	2	3	5	4	1	4	5	4	2	3	3	6	7	6	1	5	7	3	1	6	30	2	1
201	137	1	3	3	5	5	5	5	5	5	4	5	3	5	1	5	5	4	4	4	2	3	4	4	5	4	5	4	4	4	3	3	1	49	2	1
202	349	1	2	2	3	3	3	3	2	4	4	2	4	3	2	4	3	4	6	4	3	4	4	5	6	2	6	4	2	3	3	4	4	45	2	1
203	200	1	2	4	5	4	2	2	4	5	4	1	2	3	2	5	4	2	4	2	2	2	2	1	6	7	5	1	5	7	4	1	2	43	1	1
204	231	1	5	4	3	3	3	3	3	3	4	3	3	3	3	4	4	5	5	4	4	4	4	4	7	4	7	5	4	6	5	7	4	29	1	1
205	145	1	3	3	3	3	3	3	3	3	3	3	3	3	3	3	3	4	4	4	4	4	4	4	4	4	4	4	4	4	4	4	4	48	2	1
206	317	1	3	3	3	2	2	2	4	3	4	1	2	2	3	3	4	3	5	5	4	4	3	3	6	3	5	3	2	5	5	3	4	50	1	1
207	327	1	2	4	4	3	5	1	5	5	4	1	3	2	1	4	3	2	2	1	1	2	1	1	6	2	6	5	7	5	6	1	2	33	1	1
208	242	1	1	2	3	1	1	1	3	3	4	1	4	2	4	3	1	4	2	2	2	2	2	2	4	5	4	3	5	3	4	4	3	39	2	1
209	249	1	3	2	4	2	2	2	4	2	4	2	3	3	4	1	3	4	4	2	2	2	4	2	7	4	7	4	6	2	4	6	5	48	1	1
210	320	1	1	1	1	1	1	1	1	1	4	1	1	1	4	1	2	2	3	6	6	5	3	4	2	2	5	1	2	6	6	2	4	47	2	1
211	223	1	3	3	3	1	3	1	3	3	4	1	1	3	4	3	2	2	2	1	1	2	5	1	6	2	6	4	4	3	5	4	5	27	1	1
212	241	1	3	3	4	3	2	3	4	3	4	3	3	3	3	4	4	3	4	2	4	3	3	4	6	2	6	4	5	4	4	4	3	46	1	1
213	84	1	3	3	3	1	3	3	3	3	4	3	3	3	3	3	3	4	4	4	4	4	4	4	4	1	7	7	7	1	1	7	4	31	2	1
214	148	1	3	3	4	3	3	3	4	3	4	3	3	3	3	3	4	2	2	2	2	2	2	2	6	4	4	4	4	6	4	4	5	49	2	1
215	137	1	4	3	3	3	3	2	4	3	4	3	2	3	3	3	3	3	3	2	2	2	2	2	6	3	5	3	3	5	4	3	4	49	1	1
216	155	1	1	5	5	1	1	2	5	5	4	1	5	1	3	5	5	1	7	1	1	1	1	1	7	1	7	7	7	4	1	1	7	31	1	1
217	799	1	1	2	2	1	1	2	3	2	4	1	3	1	3	1	2	1	2	4	4	3	1	1	6	6	5	3	5	6	2	4	5	46	1	1
218	122	1	3	3	3	2	3	3	3	3	4	3	2	3	3	3	3	3	4	2	4	1	1	2	5	5	5	4	4	4	4	4	3	40	2	1
219	154	1	3	2	3	2	2	2	3	2	4	2	2	2	4	3	2	4	4	4	4	4	4	4	6	3	6	3	4	5	4	3	5	37	1	1
220	347	1	2	4	5	1	3	2	3	4	4	1	1	4	3	5	5	2	4	3	2	3	1	2	7	3	3	2	2	6	5	1	5	50	2	1
221	180	1	4	4	4	2	3	3	4	3	4	2	3	3	3	4	4	3	4	5	5	3	2	3	6	3	5	4	4	4	3	4	3	45	1	1
222	162	1	4	5	2	2	3	4	4	4	4	1	2	2	3	3	2	3	2	2	3	3	2	1	5	5	6	2	1	7	4	2	5	40	2	1
223	409	1	3	1	3	1	1	4	2	2	4	2	3	2	4	2	3	2	4	5	5	5	3	5	5	4	3	3	4	4	3	3	6	35	2	1
224	876	1	4	2	5	4	5	3	4	5	4	2	2	4	1	5	4	2	1	2	2	1	1	1	7	2	7	7	7	2	2	7	1	28	1	1
225	109	1	2	2	3	2	2	2	4	3	4	2	2	2	4	3	2	3	4	3	2	3	2	3	5	5	5	2	5	5	5	3	2	40	2	1
226	154	1	4	3	4	1	1	1	3	2	4	1	2	1	4	3	2	1	1	2	5	2	2	2	3	4	5	4	5	2	5	2	6	39	2	1
227	123	1	3	2	2	3	3	2	2	2	3	3	3	3	3	3	3	3	3	4	5	5	4	4	3	3	4	4	3	3	4	4	4	38	2	1
228	243	1	3	2	3	2	2	3	2	3	4	2	2	3	4	2	2	2	2	2	2	2	2	2	5	2	5	5	5	2	4	4	4	50	2	1
229	370	1	3	2	2	2	1	1	2	2	4	1	2	2	3	2	2	2	4	3	3	4	3	3	6	3	6	4	4	2	2	3	6	43	1	1
230	208	1	1	1	1	1	1	1	3	3	4	1	2	1	3	3	2	3	4	5	3	2	3	3	6	4	6	3	6	5	5	4	2	47	2	1
231	208	1	2	3	4	2	3	1	4	3	4	1	3	2	4	3	3	1	6	6	6	6	2	4	7	2	7	5	7	1	2	6	5	50	1	1
232	128	1	4	4	4	4	4	2	4	4	4	2	4	4	3	4	3	3	3	3	3	3	3	3	3	3	3	3	3	3	3	3	3	35	2	1
233	1824	1	2	5	3	1	3	1	5	5	4	2	1	3	3	5	3	1	2	1	4	1	1	2	7	2	7	2	6	1	4	5	2	43	1	1
234	447	1	2	3	4	4	4	2	5	5	4	1	3	5	1	5	5	3	3	1	1	1	1	1	7	1	7	7	7	1	1	1	1	50	2	1
235	268	1	3	3	3	3	3	3	5	4	4	3	3	3	3	3	3	3	3	4	4	3	3	4	7	2	1	5	7	2	4	7	4	49	1	1
236	125	1	3	3	4	3	3	3	4	3	4	3	4	3	3	4	4	4	4	4	4	4	4	4	4	2	7	7	7	1	1	7	2	37	1	1
237	271	1	1	2	2	1	1	1	3	1	4	1	1	2	3	1	2	2	3	3	4	3	2	3	6	5	7	1	2	7	5	1	5	47	2	1
238	110	1	2	2	4	4	2	4	4	4	4	2	4	4	2	2	3	3	3	3	3	3	3	4	4	3	6	3	3	3	3	3	6	44	2	1
239	63	1	2	3	3	3	3	3	3	3	3	3	3	3	3	3	3	4	4	4	4	4	4	4	4	4	4	4	4	4	4	4	4	45	2	1
240	326	1	3	2	3	2	2	2	2	3	4	1	2	4	3	2	4	1	2	4	5	5	2	2	6	2	5	4	4	1	3	6	6	48	1	1
241	369	1	2	2	2	2	2	2	3	2	4	2	2	2	4	2	3	2	2	2	1	1	2	2	7	1	7	7	7	1	1	7	6	49	1	1
242	205	1	3	1	1	1	3	3	3	1	4	1	5	1	5	5	1	1	1	5	5	4	1	1	7	1	7	4	5	1	1	4	7	48	1	1
243	295	1	4	4	4	4	4	2	2	3	4	2	2	3	2	3	3	5	4	3	2	2	3	3	5	2	5	3	2	7	4	4	2	41	2	1
244	58	1	4	3	4	4	3	4	4	3	4	4	4	3	4	4	4	6	6	6	6	5	6	5	6	5	5	6	5	5	6	5	5	44	2	1
245	319	1	3	3	4	2	5	2	5	5	4	2	5	4	1	5	4	1	1	5	3	5	2	4	7	4	6	5	7	5	4	3	2	31	2	1
246	157	1	2	1	1	4	3	1	1	3	4	1	5	3	5	5	2	1	1	1	4	2	1	1	2	1	1	2	1	1	4	1	3	44	1	1
247	443	1	4	4	5	2	2	2	3	3	4	2	2	2	3	5	2	2	3	3	2	2	2	2	6	3	7	3	6	5	3	5	4	49	1	1
248	104	1	3	2	3	3	2	2	3	4	4	3	2	2	3	4	4	4	4	4	5	4	5	4	5	5	5	3	4	4	3	4	5	43	2	1
249	139	1	3	3	3	3	3	2	3	3	4	1	2	3	3	3	3	4	4	3	4	2	3	2	6	1	6	4	5	4	4	3	5	45	2	1
250	172	1	3	4	4	2	2	3	4	3	4	3	4	3	3	2	2	5	4	5	5	5	5	2	6	2	6	2	3	6	5	3	6	34	2	1
251	1113	1	4	3	3	2	2	3	5	3	4	2	3	2	3	3	3	4	4	3	2	2	2	2	6	6	6	3	6	5	4	3	2	45	2	1
252	344	1	4	4	5	1	1	3	3	3	4	1	4	3	3	4	4	2	3	2	2	1	1	1	7	4	3	2	4	6	2	2	2	50	1	1
253	69	1	3	3	3	3	3	3	3	2	3	3	3	3	3	2	3	4	4	4	4	4	4	4	4	3	4	5	4	4	4	4	4	33	2	1
254	257	1	4	5	4	3	4	4	4	4	4	2	2	4	3	4	4	2	2	2	1	2	2	2	4	1	7	6	4	2	2	6	4	39	1	1
255	212	1	3	3	4	3	2	3	5	3	4	2	4	3	3	4	3	4	4	6	5	6	6	5	4	2	5	5	6	2	4	5	5	46	2	1
256	180	1	4	4	4	2	2	1	2	2	4	1	2	2	4	2	1	5	5	5	5	5	5	6	7	2	7	2	7	3	2	3	6	32	2	1
257	1175	1	2	2	2	2	2	1	3	3	4	2	2	2	4	3	2	2	4	3	1	3	1	2	6	6	6	2	2	6	6	2	5	42	2	1
258	184	1	4	3	3	3	3	3	3	3	4	3	3	3	3	3	3	4	4	4	4	4	4	4	4	4	4	4	4	4	4	4	4	50	2	1
259	153	1	3	3	3	3	5	1	5	5	4	3	3	3	1	3	4	1	2	1	1	1	1	1	4	2	4	4	3	4	4	4	5	30	1	1
260	172	1	4	3	4	1	1	3	2	2	4	2	3	2	4	3	1	2	2	6	6	6	1	6	7	4	7	1	4	6	6	1	4	48	2	1
261	199	1	2	3	2	2	2	3	3	2	4	1	2	2	3	3	2	4	4	5	4	5	3	4	5	5	6	4	2	5	3	4	4	35	2	1
262	168	1	3	2	4	3	3	3	4	3	4	2	3	2	2	3	3	5	4	4	3	5	4	3	5	3	6	4	3	4	3	5	5	45	2	1
263	225	1	3	4	5	3	2	3	4	3	4	3	3	3	2	3	2	1	5	1	1	1	1	4	4	1	7	4	7	3	1	6	2	43	2	1
264	146	1	5	4	4	3	3	1	4	4	4	1	3	4	2	4	4	1	2	1	1	1	1	1	2	2	7	3	2	6	2	2	2	47	2	1
265	209	1	3	3	3	3	3	2	4	4	4	2	3	3	2	4	4	3	3	3	3	3	3	3	5	2	5	5	4	4	3	5	3	41	2	1
266	230	1	3	3	3	3	3	4	3	4	3	3	3	4	3	3	3	4	3	3	4	4	5	4	5	5	5	4	5	4	5	4	4	47	2	1
267	88	1	3	3	3	3	3	3	3	3	3	3	3	3	3	3	3	4	4	4	4	4	4	4	4	4	4	4	4	4	4	4	4	27	2	1
268	168	1	2	2	2	1	1	1	2	1	4	1	1	1	5	1	2	1	1	1	1	1	1	1	1	1	3	1	2	6	5	1	5	48	2	1
269	222	1	4	4	4	4	2	2	4	4	4	1	3	4	2	3	2	1	1	1	1	1	1	1	7	1	7	2	2	1	1	2	3	49	2	1
270	117	1	4	4	4	3	3	3	3	3	4	2	4	3	3	4	4	4	4	4	4	4	4	4	4	1	7	6	7	1	2	7	1	44	1	1
271	133	1	1	4	3	1	1	1	3	1	4	1	2	1	3	2	1	3	4	4	1	1	3	3	6	4	1	1	1	5	5	1	4	41	1	1
272	144	1	3	3	3	3	3	3	3	3	4	3	3	3	3	3	3	4	4	4	4	4	4	4	5	3	6	4	3	4	4	4	3	47	2	1
273	207	1	1	4	4	2	3	2	4	2	4	2	2	2	3	2	2	2	4	4	4	4	1	1	2	4	5	2	3	4	4	3	2	41	2	1
274	273	1	2	2	4	2	1	1	5	1	4	1	3	1	4	1	1	1	7	2	5	5	2	4	7	1	7	4	2	3	5	5	5	46	1	1
275	214	1	2	2	2	2	2	3	3	2	4	1	2	3	4	2	2	2	4	3	3	2	3	3	6	2	7	6	7	3	3	4	7	28	1	1
276	179	1	2	4	4	2	4	1	5	5	4	1	1	4	1	4	4	5	4	4	2	4	5	3	4	1	7	7	3	6	1	3	4	39	2	1
277	225	1	4	3	3	3	3	3	3	3	4	3	3	3	3	3	3	5	2	4	5	4	3	4	5	4	3	5	1	5	5	1	4	22	2	1
278	411	1	2	2	4	2	1	1	2	2	4	1	3	2	4	3	4	2	2	2	2	2	2	2	5	3	6	4	5	2	1	5	5	42	1	1
279	218	1	2	5	4	1	3	1	5	3	4	1	3	1	3	4	5	1	1	2	2	2	1	1	7	4	7	7	7	1	4	7	3	35	2	1
280	138	1	3	2	2	3	2	3	2	2	4	3	3	2	2	3	3	3	4	3	5	4	6	5	5	6	3	3	5	4	3	4	3	26	1	1
281	196	1	3	4	3	2	3	2	4	3	4	2	3	3	3	3	2	3	4	4	3	4	4	2	5	2	5	3	3	4	5	4	4	33	2	1
282	158	1	4	4	4	4	4	3	4	4	4	3	2	4	2	5	5	6	4	6	5	6	5	3	7	1	6	7	3	3	2	3	4	28	2	1
283	134	1	3	3	3	2	2	2	3	3	4	1	3	2	3	3	3	4	4	4	4	4	4	4	5	2	6	5	6	3	4	5	3	48	2	1
284	284	1	5	4	3	1	1	3	2	2	4	1	4	1	4	4	5	2	4	2	6	5	2	3	7	5	7	2	2	7	6	1	1	49	1	1
285	336	1	3	3	3	1	2	1	4	3	4	1	3	3	3	4	2	2	4	2	2	4	1	1	7	2	7	6	6	1	2	4	5	39	1	1
286	276	1	3	2	3	3	2	2	3	3	4	2	4	2	4	4	2	2	2	2	5	2	2	4	7	1	7	5	2	3	4	6	2	50	1	1
287	176	1	2	2	2	2	2	3	3	3	4	2	3	2	3	3	2	2	5	3	1	1	2	2	2	1	2	3	5	1	5	5	6	45	2	1
288	256	1	3	4	3	2	2	3	3	3	4	2	4	3	3	3	3	4	3	4	3	3	3	3	5	3	5	5	3	4	4	4	4	40	1	1
289	189	1	3	3	3	2	3	2	3	3	4	2	3	3	3	3	3	1	3	2	2	2	4	1	5	3	6	4	4	5	4	4	4	35	2	1
290	268	1	2	4	4	2	2	4	2	3	4	2	3	3	4	3	2	4	4	5	4	4	3	4	4	4	5	4	2	5	4	4	4	41	2	1
291	278	1	3	3	4	3	4	3	5	3	4	2	3	3	2	3	3	4	4	1	1	1	1	1	4	5	4	2	1	7	5	2	4	42	2	1
292	773	1	5	3	4	3	3	2	3	4	4	2	3	3	3	4	3	2	1	1	1	1	1	1	4	3	5	6	4	5	3	4	4	37	2	1
293	179	1	1	4	3	2	1	1	3	3	4	1	3	1	2	3	4	4	2	2	1	3	3	1	4	2	4	2	5	4	5	2	6	44	2	1
294	183	1	3	3	3	3	3	3	3	3	3	3	3	3	3	3	3	4	4	4	4	4	4	4	4	4	4	4	4	4	4	4	4	37	2	1
295	846	1	3	4	4	4	5	3	5	5	4	4	4	3	1	5	5	3	6	2	1	2	2	3	5	3	7	3	3	7	1	3	1	35	1	1
296	200	1	5	3	5	5	5	3	5	5	4	2	3	5	1	5	5	2	4	4	1	7	4	2	7	4	7	4	7	5	3	3	6	42	1	1
297	69	1	3	3	3	3	3	3	3	3	4	3	3	3	3	3	3	4	4	4	4	4	4	4	4	4	4	4	4	4	4	4	4	44	2	1
298	206	1	3	2	4	3	3	3	2	3	4	1	2	1	3	2	3	4	4	3	2	1	1	1	5	2	7	4	2	3	4	4	6	41	1	1
299	317	1	4	4	4	4	3	3	4	4	4	3	3	3	3	3	3	2	3	2	2	2	2	2	5	2	6	4	6	4	3	3	2	44	2	1
300	179	1	2	4	4	2	3	2	2	2	4	1	2	1	4	2	3	2	2	2	2	2	1	2	5	4	6	2	2	6	6	2	6	44	2	1
301	218	1	5	5	5	3	5	3	5	5	4	3	5	5	1	5	5	7	1	4	1	2	1	5	7	1	7	4	7	4	1	4	1	43	2	1
302	222	1	3	3	3	2	2	3	3	3	4	2	3	3	3	3	2	4	4	4	3	1	1	4	4	5	4	2	4	5	4	2	5	50	2	1
303	113	1	4	3	3	3	3	3	3	3	4	1	3	3	3	3	3	3	4	4	4	4	4	4	6	2	6	2	4	5	4	2	4	32	2	1
304	117	1	3	3	4	3	3	2	3	3	4	2	2	2	3	3	3	4	4	4	2	3	3	3	6	2	5	5	5	5	4	5	4	47	1	1
305	123	1	5	3	5	5	5	3	5	5	4	3	3	3	1	5	5	4	4	4	4	4	4	4	7	1	4	1	4	7	1	1	4	47	2	1
306	129	1	2	4	3	2	3	2	3	3	4	2	4	3	3	3	3	4	4	3	3	3	3	3	5	5	6	5	5	2	4	5	5	42	1	1
307	203	1	2	4	4	2	2	1	5	5	4	1	1	5	2	5	3	1	1	2	1	5	1	1	7	1	6	2	2	7	2	4	6	38	1	1
308	187	1	4	2	3	2	3	2	2	2	4	2	2	1	4	2	3	2	4	2	4	3	2	1	6	1	5	6	3	4	4	4	4	43	1	1
309	239	1	3	3	3	2	2	3	4	4	4	3	3	3	3	3	3	4	2	3	3	2	2	4	5	2	6	4	5	3	5	5	5	48	1	1
310	348	1	2	3	4	3	2	2	3	4	4	5	1	3	2	4	3	2	3	1	1	1	1	1	7	1	6	5	6	5	5	2	4	50	2	1
311	144	1	3	3	4	1	1	3	3	1	4	1	1	1	5	1	1	5	2	2	3	3	3	3	6	3	3	3	3	3	6	3	7	46	2	1
312	441	1	3	3	3	3	3	3	3	3	3	3	3	3	3	3	3	4	4	4	4	4	4	4	4	4	4	4	4	4	4	4	4	40	2	1
313	160	1	3	3	3	1	1	3	3	1	4	1	1	1	5	1	1	4	4	4	4	4	4	4	5	1	7	7	7	1	1	4	4	34	2	1
314	211	1	4	4	4	3	3	3	4	4	4	3	3	4	2	4	4	3	3	4	3	6	5	3	5	3	6	6	6	2	2	6	2	37	1	1
315	191	1	3	5	4	1	1	1	3	3	4	1	1	1	3	3	3	2	4	1	2	1	1	1	6	2	4	6	2	2	6	2	6	48	2	1
316	157	1	4	4	3	3	4	2	2	3	3	2	4	3	3	3	3	4	4	4	4	4	4	4	6	6	4	6	4	6	6	4	4	40	2	1
317	197	1	4	4	3	1	1	2	3	1	4	1	3	1	4	1	1	6	5	6	4	2	2	5	4	2	7	2	7	2	2	4	1	45	2	1
318	196	1	4	4	4	2	5	2	3	3	4	2	3	2	2	3	3	1	1	2	2	2	2	2	7	1	6	6	6	2	2	6	6	50	2	1
319	84	1	3	3	3	3	3	3	3	3	4	3	3	3	3	3	3	4	4	4	4	4	4	4	4	4	4	4	4	4	4	4	4	49	2	1
320	627	1	2	3	2	1	2	3	5	2	4	1	1	1	4	1	4	1	1	1	1	1	1	1	7	1	7	7	1	7	4	3	7	49	2	1
321	263	1	3	3	3	1	1	3	3	4	4	1	3	3	5	3	3	4	4	2	4	1	4	4	6	1	4	5	7	5	7	4	1	49	2	1
322	115	1	3	4	4	4	4	3	5	5	4	4	3	3	3	3	3	4	3	3	2	3	3	2	6	2	6	6	4	3	5	5	4	37	2	1
323	140	1	3	3	3	3	3	3	3	3	3	3	3	3	3	3	3	4	4	4	4	4	4	4	5	4	4	4	4	3	3	4	4	44	2	1
324	154	1	2	2	3	3	2	2	3	3	4	2	3	3	3	3	3	3	4	4	4	4	4	4	5	3	5	5	3	3	3	4	5	48	1	1
325	265	1	2	4	3	3	2	2	2	3	4	2	3	2	3	2	3	1	2	3	4	3	1	5	5	4	5	4	3	6	4	2	6	44	2	1
326	247	1	2	3	4	3	2	3	2	2	4	1	2	4	4	2	3	1	3	4	5	1	3	5	7	1	6	4	6	3	3	4	5	43	1	1
327	136	1	2	2	4	2	2	2	4	4	4	1	4	3	2	4	2	6	5	4	5	5	4	4	7	1	7	7	3	2	2	5	2	40	2	1
328	262	1	2	3	4	1	1	2	1	2	4	1	3	2	4	2	3	4	3	4	5	4	2	4	3	1	7	5	6	4	4	4	5	40	1	1
329	3270	1	3	3	3	3	3	3	3	3	3	3	3	3	3	3	3	4	4	4	4	3	3	3	4	4	4	4	4	4	4	4	4	43	2	1
330	301	1	3	3	3	3	3	4	3	3	4	2	3	3	4	2	2	3	4	2	3	3	2	2	6	4	6	4	5	4	4	4	5	50	2	1
331	262	1	5	5	5	4	4	1	5	3	4	2	3	3	3	3	3	2	6	2	5	1	2	7	7	7	7	2	7	6	1	2	7	41	2	1
332	120	1	5	5	4	4	4	4	3	4	4	4	4	4	4	4	4	2	2	4	3	4	4	3	7	2	7	7	7	1	1	7	1	30	1	1
333	100	1	3	3	3	3	3	3	3	3	4	3	3	3	3	3	3	4	4	4	4	4	4	4	4	4	4	4	4	4	4	4	4	45	2	1
334	62	1	3	3	3	3	3	3	3	3	3	3	3	3	3	3	3	4	4	4	4	4	4	4	4	4	4	4	4	4	4	4	4	44	2	1
335	94	1	3	4	3	3	2	3	4	4	4	2	3	3	2	3	4	4	5	3	4	4	5	3	4	5	5	4	4	5	4	5	5	39	2	1
336	238	1	3	3	3	2	2	3	3	3	4	3	3	3	2	3	3	2	2	5	4	5	2	4	4	4	2	2	4	6	5	1	5	48	2	1
337	186	1	2	3	2	2	2	3	2	3	4	2	3	2	4	3	4	2	4	5	3	5	3	4	6	2	5	3	3	6	3	2	5	50	2	1
338	260	1	1	2	1	1	3	1	5	3	4	1	1	3	1	4	2	1	4	6	3	2	1	1	6	3	6	2	6	7	4	1	2	47	2	1
339	258	1	3	3	4	3	3	3	4	4	4	3	3	3	3	4	4	2	4	4	4	3	2	2	7	4	6	4	6	1	4	4	2	42	2	1
340	97	1	4	2	3	2	3	2	2	4	4	4	3	2	3	3	3	4	4	3	5	4	4	4	4	3	3	3	5	5	4	4	4	44	2	1
341	218	1	4	4	3	2	2	2	3	3	4	2	2	2	3	3	2	4	4	4	4	4	3	4	4	5	6	2	2	7	4	2	3	48	2	1
342	155	1	4	4	4	4	5	4	5	5	4	3	3	3	1	5	5	3	3	5	5	5	4	6	7	6	7	1	7	6	1	7	2	47	2	1
343	251	1	3	4	4	2	2	2	2	2	4	2	3	2	3	3	3	3	3	3	3	3	3	4	5	2	4	5	5	4	4	5	4	46	1	1
344	192	1	3	2	5	3	3	2	3	3	4	3	4	3	3	3	4	4	3	5	4	4	3	4	5	3	5	4	5	5	5	3	5	45	2	1
345	70	1	1	1	1	1	1	5	5	5	5	5	4	4	4	4	4	7	7	7	7	7	7	7	3	3	3	3	7	7	7	7	4	50	2	1
346	292	1	4	4	4	2	2	2	4	4	4	2	2	2	4	2	2	2	2	2	2	2	2	2	7	2	7	7	7	1	5	6	3	50	2	1
347	91	1	3	3	3	3	3	3	3	3	4	3	2	3	3	3	3	4	4	4	3	4	4	4	5	3	4	4	5	5	5	3	2	36	1	1
348	177	1	2	4	4	3	3	2	5	4	4	3	3	3	3	5	5	1	6	4	2	2	2	2	6	1	6	2	4	2	2	6	2	42	2	1
349	143	1	4	4	4	2	2	3	2	2	4	1	2	1	4	1	2	3	1	2	2	4	5	5	4	1	7	2	2	6	6	4	5	45	2	1
350	170	1	5	4	5	4	4	4	4	4	4	2	4	5	3	3	3	1	3	2	1	2	2	2	7	3	5	2	5	6	4	2	4	48	2	1
351	236	1	4	3	3	1	1	1	4	2	4	1	1	3	3	4	3	1	1	2	4	2	3	1	7	4	5	1	5	2	4	4	4	42	1	1
352	91	1	3	3	2	2	3	3	3	3	4	1	3	3	3	3	3	3	3	3	3	3	3	3	3	2	2	2	2	3	2	3	2	47	2	1
353	901	1	2	4	4	1	1	3	2	2	4	2	3	2	4	3	3	3	2	2	2	2	2	3	6	3	7	3	4	6	4	1	4	44	1	1
354	142	1	3	3	3	3	4	2	5	4	4	2	3	3	2	4	4	4	4	4	3	3	3	3	7	1	7	7	7	2	2	7	3	48	2	1
355	212	1	3	4	4	2	2	2	3	4	4	2	3	2	2	4	4	2	2	2	2	2	1	4	5	2	4	2	2	5	5	3	3	41	2	1
356	193	1	3	4	4	1	2	1	4	3	4	1	4	2	3	2	3	2	4	4	2	2	2	2	6	4	6	6	3	3	3	4	2	47	2	1
357	187	1	3	4	3	2	2	2	3	3	4	2	3	3	2	4	3	2	2	2	2	1	1	2	6	4	6	4	7	4	4	4	2	50	2	1
358	128	1	4	4	5	1	2	3	3	3	4	2	3	3	3	3	4	4	4	4	1	1	2	2	3	4	1	1	1	1	5	1	6	45	2	1
359	164	1	4	4	5	5	5	5	5	5	4	5	4	5	1	5	5	4	4	2	3	2	2	4	7	2	7	4	6	2	2	2	7	48	1	1
360	254	1	4	4	4	2	3	3	3	4	4	1	3	2	3	4	4	2	3	2	3	4	2	4	4	6	5	2	5	6	4	2	5	50	2	1
361	207	1	3	3	3	3	3	3	3	3	3	3	3	3	3	3	3	4	4	4	4	3	3	3	5	5	3	5	4	3	5	5	4	47	2	1
362	402	1	3	3	3	2	2	1	4	3	4	1	3	3	2	2	2	3	4	2	2	2	2	3	6	1	7	6	5	1	4	4	1	38	1	1
363	256	1	1	3	3	1	1	3	2	1	4	1	2	1	5	2	1	2	5	4	3	2	1	4	6	1	4	3	1	7	4	5	6	47	2	1
364	207	1	2	2	2	1	1	1	2	2	4	1	1	1	5	1	3	2	2	6	2	5	5	5	2	1	3	1	1	3	7	1	2	47	1	1
365	66	1	4	3	3	3	3	3	3	3	3	3	4	3	3	3	3	6	6	6	6	5	5	4	5	5	6	6	6	6	6	4	6	35	1	1
366	166	1	5	5	5	1	5	5	5	5	4	1	1	5	1	5	5	1	1	4	4	2	1	1	7	1	7	4	7	1	1	7	1	47	2	1
367	126	1	3	3	3	2	2	2	2	2	4	2	2	2	3	3	4	2	2	4	4	4	2	3	6	2	6	6	6	4	3	3	4	46	2	1
368	197	1	5	5	5	5	4	3	5	5	4	1	1	3	2	4	4	2	3	3	3	3	3	4	5	5	7	3	4	4	3	2	2	41	2	1
369	321	1	4	4	2	1	1	2	2	1	4	3	1	1	4	2	2	2	2	3	3	2	1	4	6	6	5	5	3	2	3	4	5	45	1	1
370	155	1	2	4	3	2	3	2	3	3	4	2	3	3	3	4	4	3	4	5	5	5	3	5	6	1	3	4	4	3	2	4	3	23	1	1
371	229	1	2	3	4	4	3	1	2	4	4	3	4	3	3	4	4	4	3	4	4	2	2	4	5	2	6	5	5	2	3	5	4	49	1	1
372	145	1	4	1	3	3	2	2	4	4	4	1	4	2	2	4	5	1	1	1	1	1	1	1	7	1	7	6	2	6	1	5	5	46	1	1
373	199	1	3	3	3	1	1	3	3	2	4	1	3	3	3	3	3	4	4	5	3	4	2	4	4	2	6	2	4	6	4	2	4	44	2	1
374	123	1	3	3	3	3	3	2	3	2	4	2	4	2	4	3	3	3	3	4	4	3	3	3	6	1	5	4	5	4	4	5	5	40	1	1
375	171	1	2	3	5	1	1	3	5	3	4	1	3	1	3	3	3	1	4	5	4	5	1	4	5	7	7	1	1	6	6	1	5	49	2	1
376	251	1	2	3	2	2	2	3	3	4	4	1	2	3	4	4	2	3	4	2	2	2	1	1	5	6	4	1	3	6	5	1	5	39	2	1
377	238	1	2	2	4	1	1	2	2	2	4	1	4	1	3	4	4	2	4	5	4	2	2	2	2	5	6	4	2	1	5	4	6	49	1	1
378	207	1	4	4	4	2	3	3	4	3	4	1	3	2	4	3	3	2	3	3	2	3	2	3	7	3	7	6	5	5	4	5	3	46	1	1
379	126	1	3	3	3	3	2	3	3	3	4	2	3	3	3	2	2	2	2	4	4	4	4	2	4	4	4	4	4	4	4	4	4	49	2	1
380	181	1	2	3	3	2	2	1	2	3	4	1	4	2	4	3	4	1	2	2	5	1	1	3	7	3	7	5	5	2	3	4	1	40	1	1
381	315	1	2	2	3	2	2	2	3	3	4	2	3	3	3	3	3	3	4	4	4	4	4	3	5	2	6	3	5	4	5	3	6	38	1	1
382	196	1	3	2	4	2	2	3	5	3	4	1	3	1	3	3	3	4	4	2	3	4	1	1	5	1	6	5	7	1	4	5	3	46	1	1
383	390	1	2	4	4	2	3	2	3	4	4	4	3	3	3	4	4	3	4	4	1	1	1	1	7	5	7	6	3	4	2	4	5	47	1	1
384	297	1	4	4	3	5	5	3	5	5	4	3	3	3	1	5	5	4	4	2	1	4	1	1	7	1	7	4	7	7	1	4	2	43	1	1
385	439	1	3	3	3	4	2	2	3	3	4	1	3	4	3	4	4	4	3	4	4	3	3	3	5	5	7	3	3	5	3	3	3	33	1	1
386	533	1	4	4	2	2	1	1	2	2	4	2	4	1	3	2	2	1	1	2	2	5	1	2	7	3	7	3	2	6	3	3	2	45	1	1
387	205	1	1	1	1	1	1	1	1	1	4	1	3	1	3	3	3	3	3	4	2	4	3	3	5	2	6	2	3	2	5	3	1	18	1	1
388	82	1	3	3	3	3	3	3	3	3	3	3	3	3	3	3	3	4	4	4	4	4	4	4	4	4	4	4	4	4	4	4	4	50	1	1
389	239	1	1	1	1	1	1	1	1	2	4	1	2	2	2	1	2	3	4	5	5	5	5	4	7	2	7	4	5	5	4	4	7	25	1	1
390	245	1	3	5	5	3	3	3	3	3	4	2	3	2	3	3	3	4	3	5	2	1	1	2	5	4	5	4	3	2	4	2	1	44	2	1
391	395	1	3	3	4	4	2	3	2	2	4	2	4	2	3	3	4	2	2	5	5	5	1	4	7	5	6	3	6	1	6	5	6	47	1	1
392	206	1	3	3	4	4	2	2	2	2	4	2	3	3	3	4	4	3	2	3	3	4	2	3	7	1	6	6	5	2	2	5	3	41	1	1
393	100	1	3	3	3	2	1	3	3	2	4	3	3	3	3	3	3	4	4	4	4	4	4	4	4	4	4	4	4	4	4	4	4	31	1	1
394	142	1	2	4	5	3	3	2	3	3	4	2	3	1	3	3	3	1	4	1	1	1	1	1	7	1	7	7	7	4	1	7	6	37	2	1
395	149	1	2	2	2	2	2	2	3	3	4	2	2	2	4	3	2	2	3	2	2	2	2	3	5	1	7	3	3	3	2	5	2	50	1	1
396	230	1	2	3	4	3	3	3	3	4	4	2	3	3	3	4	4	2	4	5	4	3	2	3	6	2	6	3	5	5	4	4	4	50	1	1
397	121	1	4	5	5	2	2	2	4	4	4	2	4	3	2	5	4	6	6	6	5	6	6	5	6	5	7	4	7	1	2	5	1	31	1	1
398	234	1	4	4	4	2	1	3	4	2	4	1	4	3	4	4	3	2	2	4	5	3	3	3	6	2	7	4	4	5	4	4	7	41	1	1
399	271	1	4	5	5	5	3	2	2	4	4	2	1	3	2	1	2	3	3	3	5	1	5	2	2	6	5	1	2	7	6	1	7	25	1	1
400	150	1	2	4	3	2	3	2	3	3	4	2	3	2	3	3	3	3	2	4	4	4	4	3	6	5	7	3	5	5	4	4	2	43	1	1
401	288	1	3	2	3	1	1	1	3	2	4	1	4	3	4	2	2	1	4	2	2	4	2	3	6	2	7	5	2	7	6	5	4	46	2	1
402	768	1	4	2	3	1	2	2	2	2	4	1	4	2	4	2	2	2	2	5	6	3	3	3	7	7	7	7	7	3	2	7	5	50	1	1
403	234	1	3	2	3	2	2	2	3	3	4	2	3	3	3	3	3	1	1	1	1	2	1	1	7	1	7	7	7	1	1	7	4	48	1	1
404	209	1	3	3	3	2	2	3	3	3	4	2	3	3	3	3	3	3	4	3	4	3	3	3	4	2	6	4	4	4	4	4	5	50	2	1
405	139	1	2	3	3	2	2	2	4	3	4	2	3	3	2	3	3	4	4	4	4	4	4	4	4	4	4	4	4	4	4	4	4	48	2	1
406	187	1	3	2	3	2	2	2	2	2	4	2	3	2	3	3	3	2	2	4	5	5	4	4	7	1	5	6	3	1	3	4	6	40	1	1
407	261	1	2	3	2	2	1	3	3	2	4	2	2	2	4	3	4	2	2	5	2	2	2	3	7	1	7	2	5	1	2	5	5	38	1	1
408	156	1	4	3	5	3	3	2	4	3	4	1	4	2	3	3	4	2	2	3	3	5	2	3	6	1	6	5	6	4	2	3	3	50	1	1
409	170	1	5	2	5	3	2	2	5	4	4	1	5	5	2	5	3	1	2	3	3	2	1	2	5	5	7	2	1	2	4	2	1	35	1	1
410	84	1	3	3	3	2	3	4	3	3	2	3	3	3	3	3	3	4	5	4	5	4	4	4	4	4	4	3	4	5	4	4	4	46	1	1
411	129	1	2	4	2	1	1	1	2	2	4	1	4	3	2	4	2	1	1	2	2	2	1	1	7	7	6	2	6	2	4	5	1	40	1	1
412	390	1	2	3	3	3	2	2	3	3	4	2	4	2	3	3	3	2	4	2	3	4	5	5	5	5	5	4	4	5	4	4	3	42	1	1
413	101	1	2	2	4	2	1	1	4	3	4	1	4	1	3	4	3	5	3	2	5	5	6	2	6	2	5	5	7	6	5	2	1	29	1	1
414	165	1	4	4	3	3	3	3	4	3	4	4	3	3	4	4	4	2	2	2	4	3	2	5	5	5	6	4	2	5	3	5	4	41	1	1
415	114	1	4	4	4	2	3	4	5	4	4	3	3	4	3	5	4	2	5	3	2	3	2	3	5	4	6	4	3	4	4	4	2	35	1	1
416	519	1	2	4	2	2	2	2	3	2	4	1	4	2	4	3	3	2	3	2	2	2	1	2	5	2	5	2	2	3	3	2	3	45	1	1
417	197	1	2	3	4	2	1	2	3	2	4	3	2	2	3	2	2	2	2	5	4	5	2	2	3	5	6	3	4	3	5	4	3	44	2	1
418	65	1	3	3	3	3	3	3	3	3	4	3	3	3	3	3	3	4	4	4	4	4	4	4	4	4	4	4	1	4	4	4	4	32	2	1
419	140	1	2	3	3	1	1	3	3	2	2	3	3	2	3	2	4	2	3	2	4	6	5	5	5	4	4	2	2	2	4	2	3	42	2	1
420	89	1	3	3	3	1	1	3	3	3	4	3	3	3	3	3	3	4	4	4	4	4	4	4	4	4	4	4	4	4	4	4	4	35	2	1
421	389	1	5	4	4	2	2	2	2	2	4	2	2	2	4	3	2	4	4	3	3	3	4	3	7	5	6	5	7	5	4	4	1	45	1	1
422	311	1	2	2	3	2	2	2	3	2	4	2	3	1	3	3	3	3	4	3	3	3	3	4	6	1	6	5	6	1	2	6	2	46	1	1
423	185	1	4	2	3	3	2	2	3	3	4	1	2	2	3	4	3	1	1	3	3	3	3	3	7	5	6	6	7	2	3	4	2	43	2	1
424	143	1	4	3	3	4	3	2	3	3	4	3	2	3	3	4	3	4	4	4	3	4	4	4	5	4	5	4	4	5	4	5	3	41	2	1
425	269	1	2	2	2	1	2	2	3	3	4	3	3	2	3	3	3	3	4	4	3	4	3	4	5	2	5	5	5	4	4	4	3	39	1	1
426	282	1	3	4	4	1	1	1	3	2	4	1	3	1	4	2	1	1	4	6	7	7	2	6	7	1	7	7	4	3	4	5	4	44	2	1
427	125	1	3	3	3	2	3	3	3	3	4	3	3	3	3	2	3	4	4	4	4	4	4	4	3	5	4	3	3	5	4	4	3	45	2	1
428	171	1	2	2	2	2	2	2	3	3	4	2	2	2	4	2	2	5	4	5	5	6	3	4	5	4	5	3	3	5	5	3	3	20	1	1
429	139	1	4	4	3	2	1	4	4	3	4	3	3	3	4	3	3	4	5	4	5	4	4	4	7	5	4	3	4	4	5	4	5	39	1	1
430	367	1	2	2	2	1	1	2	2	2	2	1	2	1	4	3	2	2	4	3	3	3	1	1	7	1	7	5	2	2	4	6	4	48	1	1
431	163	1	4	4	4	3	2	4	2	3	4	2	3	3	3	4	4	4	4	5	4	5	4	4	5	3	5	4	4	5	4	3	5	50	1	1
432	203	1	4	2	4	1	1	1	4	1	4	1	2	1	3	4	4	1	5	2	5	2	1	3	7	7	6	1	2	7	7	1	5	45	2	1
433	282	1	3	2	2	1	1	2	4	2	4	1	2	2	5	3	3	1	2	3	2	2	1	1	7	4	4	4	7	2	4	2	7	50	1	1
434	89	1	4	4	4	4	4	4	4	4	4	4	4	4	4	4	4	6	6	5	5	5	5	5	6	4	6	6	6	6	6	6	6	38	2	1
435	111	1	2	1	2	1	1	1	3	1	4	1	3	2	4	1	1	3	4	2	2	2	3	2	3	4	3	2	3	2	2	3	4	42	2	1
436	256	1	4	2	4	2	1	1	4	2	4	2	2	1	4	4	3	3	2	3	3	2	2	3	5	1	7	7	7	1	1	7	2	33	1	1
437	313	1	3	2	2	1	2	2	3	3	4	2	4	2	3	4	4	2	4	2	2	2	2	2	5	2	5	5	6	2	2	3	1	44	1	1
438	282	1	3	2	3	2	3	3	4	3	4	3	3	2	4	3	2	3	3	4	4	4	5	4	6	4	7	5	7	1	4	4	2	29	2	1
439	258	1	1	1	1	1	1	1	1	1	4	1	1	1	5	1	1	1	1	1	5	1	1	1	7	1	7	4	1	7	1	1	7	47	2	1
440	247	1	3	2	2	3	2	2	4	3	4	2	2	2	4	2	3	2	4	2	2	2	2	2	4	4	4	4	2	2	3	3	2	50	2	1
441	181	1	3	4	4	3	2	3	3	3	4	2	2	3	3	3	3	4	4	4	4	4	4	4	7	1	7	6	7	1	4	6	3	43	1	1
442	217	1	2	2	3	2	2	1	3	4	4	1	3	2	4	3	3	2	4	4	4	3	3	4	6	2	7	2	3	5	2	2	2	42	1	1
443	416	1	2	4	4	2	3	3	4	4	4	1	4	2	2	3	3	2	3	2	2	2	2	2	5	2	5	2	2	7	4	2	5	46	2	1
444	360	1	4	4	4	2	2	2	3	3	4	1	2	5	3	4	4	2	4	2	2	2	1	4	5	6	7	6	7	2	3	1	4	39	2	1
445	154	1	4	4	5	3	4	4	5	4	4	3	3	4	3	3	4	2	2	2	2	2	2	2	7	1	7	4	6	3	4	5	3	48	2	1
446	117	1	4	4	5	3	2	3	3	3	4	2	2	4	3	4	4	3	3	4	4	3	4	4	6	1	7	5	2	3	4	3	3	40	1	1
447	387	1	3	3	3	2	2	2	3	2	4	2	2	3	3	3	3	4	4	4	4	4	3	4	5	5	5	3	2	6	4	3	5	42	1	1
448	142	1	4	4	2	1	1	1	1	2	4	1	3	1	4	3	1	1	4	3	1	3	3	2	3	5	5	3	5	2	5	2	2	40	2	1
449	637	1	4	3	4	2	2	3	3	3	4	3	2	2	3	3	4	3	3	3	3	3	3	3	5	4	5	4	4	4	3	4	4	50	1	1
450	394	1	3	2	3	1	1	1	1	1	4	1	3	1	5	1	3	2	4	1	1	1	2	1	7	2	4	3	4	4	5	4	5	41	1	1
451	1446	1	5	5	4	3	2	3	3	3	4	3	2	3	3	3	4	2	2	4	4	3	3	4	6	2	7	4	3	5	4	4	7	45	1	1
452	298	1	4	4	4	3	4	3	3	3	4	4	5	3	3	3	5	1	2	3	3	3	2	4	7	2	7	3	2	5	2	4	2	49	1	1
453	57	1	2	4	4	3	2	3	4	3	2	2	3	2	3	3	4	6	4	5	5	4	6	5	6	5	4	5	3	6	5	3	4	35	2	1
454	239	1	4	4	4	3	3	4	3	3	4	1	3	4	3	3	3	1	4	1	3	1	1	1	7	3	7	5	5	2	3	4	1	40	2	1
455	188	1	2	2	2	2	2	1	1	2	4	1	3	4	4	3	4	2	5	3	3	2	2	2	7	1	7	1	6	4	3	3	1	46	1	1
456	346	1	4	3	3	3	2	3	3	3	4	3	3	3	3	3	3	4	4	4	4	4	4	4	4	4	4	4	4	4	4	4	5	42	2	1
457	159	1	3	2	3	2	2	3	3	3	4	2	3	3	3	3	3	3	4	4	3	4	4	4	3	4	5	4	5	4	4	4	3	44	2	1
458	295	1	4	4	5	1	2	4	3	3	4	1	3	4	4	3	3	4	2	2	2	2	4	4	6	6	4	2	2	6	6	2	6	31	1	1
459	395	1	1	2	2	2	2	1	4	2	4	1	3	1	3	2	3	1	1	2	2	1	1	1	6	1	7	4	4	5	5	2	4	50	2	1
460	123	1	4	4	4	3	4	2	5	5	4	3	5	4	1	5	5	5	5	6	6	5	5	5	7	1	7	3	6	2	1	7	5	48	1	1
461	264	1	3	3	3	3	2	3	3	3	4	3	3	3	3	2	3	4	4	4	4	4	4	4	4	4	5	5	4	4	4	4	5	32	1	1
462	297	1	2	3	4	1	1	1	1	1	4	1	3	2	4	1	1	1	4	5	5	5	1	2	5	2	7	3	2	6	4	2	6	44	2	1
463	147	1	4	4	4	3	4	3	5	5	4	2	2	3	1	5	3	1	4	2	1	2	1	3	6	5	6	4	2	6	5	2	2	50	1	1
464	306	1	2	4	4	2	2	3	2	3	4	1	2	2	3	3	2	3	3	3	2	2	2	4	6	2	5	4	2	2	3	3	3	50	2	1
465	401	1	1	1	2	1	1	1	1	1	4	1	3	1	4	3	1	4	4	5	5	3	1	3	3	1	5	4	1	3	6	2	5	39	1	1
466	120	1	3	4	4	3	4	3	4	4	4	2	2	3	3	4	4	2	4	1	2	2	1	4	7	6	6	4	7	7	4	2	1	35	1	1
467	147	1	4	3	2	4	3	2	3	3	4	3	2	2	3	3	2	4	1	4	4	1	1	1	4	4	7	4	4	7	4	1	1	25	2	1
468	434	1	3	3	4	2	2	1	4	3	4	1	1	2	3	4	3	2	1	5	2	3	1	1	6	2	7	2	5	5	5	4	4	33	2	1
469	164	1	2	2	3	2	2	1	2	2	4	1	2	1	3	3	2	3	4	3	1	2	2	5	5	5	6	4	7	3	2	3	1	39	1	1
470	156	1	3	3	3	2	2	2	3	3	4	1	3	2	4	3	2	3	4	4	4	4	4	4	4	1	6	4	7	1	4	4	3	37	1	1
471	206	1	2	4	2	1	2	1	3	1	4	2	2	2	3	2	2	2	2	1	3	2	2	3	6	2	7	5	7	2	4	3	2	32	1	1
472	163	1	5	5	5	5	5	3	5	5	4	2	3	3	1	5	3	2	1	4	5	5	5	3	2	1	7	4	1	7	2	2	1	29	2	1
473	209	1	2	2	2	1	1	1	3	2	4	1	3	2	4	3	2	1	2	5	3	4	3	3	5	2	6	3	4	6	5	3	3	48	2	1
474	83627	1	3	2	3	1	1	2	3	3	4	1	2	2	2	2	3	1	1	2	2	3	1	1	7	1	7	4	6	5	1	6	5	47	1	1
475	226	1	4	2	3	2	2	1	1	1	4	1	2	1	5	2	4	4	4	4	4	4	4	4	7	1	7	4	7	1	3	5	4	48	1	1
476	160	1	3	3	3	1	1	3	2	2	4	1	3	2	5	3	2	2	2	4	4	4	3	3	7	1	7	5	7	1	1	7	6	45	1	1
477	3593	1	3	4	4	3	3	1	3	3	4	1	3	3	2	4	4	3	4	2	2	5	3	3	4	6	5	2	2	4	3	3	1	37	2	1
478	288	1	4	4	5	2	4	2	5	4	4	2	4	4	2	5	4	1	1	1	1	1	1	1	7	1	7	5	7	3	3	3	1	43	2	1
479	302	1	2	2	3	3	4	2	4	4	4	2	1	2	3	3	3	2	3	3	3	3	2	2	5	3	5	3	3	6	4	2	5	45	2	1
480	353	1	4	4	5	3	1	2	3	2	4	1	1	2	3	2	1	4	6	5	6	5	2	2	2	1	7	1	1	1	5	1	2	39	2	1
481	591	1	4	5	5	1	1	3	1	2	4	1	3	1	4	4	3	2	4	3	3	3	5	4	7	6	6	3	2	6	5	2	6	30	2	1
482	403	1	1	2	2	2	2	1	1	1	4	1	3	1	3	2	3	2	4	3	5	3	2	3	5	2	4	3	5	3	6	3	4	43	2	1
483	455	1	2	4	3	1	1	1	4	3	4	1	3	1	3	3	3	3	4	5	2	4	3	4	7	3	7	3	7	2	2	4	2	35	2	1
484	357	1	2	2	2	1	1	1	3	4	4	1	1	3	3	4	2	2	2	6	5	5	2	5	3	2	6	5	6	2	2	2	5	41	2	1
485	430	1	2	3	4	1	1	1	4	2	4	1	3	1	3	4	4	2	5	2	2	3	2	3	6	2	7	1	2	6	5	1	6	46	2	1
486	675	1	3	2	2	2	1	1	2	2	4	1	2	1	4	1	2	2	3	3	4	2	2	2	5	1	6	5	3	6	3	3	5	36	1	1
487	290	1	3	3	4	2	2	2	4	2	4	2	3	2	3	3	3	3	4	5	4	5	3	3	6	5	5	3	5	5	4	3	6	34	2	1
488	608	1	4	4	3	2	2	3	4	3	4	2	3	2	3	3	3	3	5	2	1	2	1	4	7	2	4	6	5	6	4	4	6	43	2	1
489	494	1	1	4	3	1	2	1	3	2	4	2	3	2	3	2	3	1	3	1	2	1	1	2	6	4	3	3	4	6	5	2	5	48	2	1
490	284	1	3	4	4	4	4	2	4	4	4	2	4	4	2	5	3	1	3	3	3	3	2	4	4	1	7	5	6	5	2	3	3	33	1	1
491	448	1	2	2	4	5	5	3	5	5	4	1	5	5	1	5	4	3	3	2	1	1	1	1	7	5	6	7	7	5	1	7	1	27	1	1
492	286	1	2	3	3	2	2	2	3	2	4	2	2	2	3	3	2	2	4	3	2	2	2	3	6	2	6	2	3	5	4	3	2	35	2	1
493	6828	1	2	3	2	2	1	2	2	3	4	3	2	2	4	3	2	6	6	6	4	6	5	6	6	5	3	3	1	3	5	4	2	30	2	1
494	721	1	5	2	5	5	4	2	4	3	4	2	4	2	5	5	5	7	7	5	5	6	6	5	6	1	7	6	2	3	2	5	2	25	1	1
495	756	1	2	3	4	1	2	1	2	2	4	1	2	2	3	3	2	2	3	2	2	2	2	2	6	3	5	3	4	5	3	4	4	43	2	1
496	416	1	3	4	4	2	4	2	5	5	4	2	3	3	3	4	4	3	3	1	1	3	2	2	5	1	7	4	7	2	2	4	2	37	1	1
497	469	1	4	4	3	2	2	2	4	3	4	2	3	2	3	3	4	1	2	6	6	6	2	5	6	2	3	5	6	2	2	6	6	50	1	1
498	417	1	3	4	3	2	3	2	4	3	4	1	3	2	3	2	2	3	4	2	1	2	3	4	4	3	4	3	5	5	5	2	3	37	2	1
499	468	1	4	4	4	2	3	4	4	3	4	2	2	2	3	2	4	3	4	2	1	2	2	2	7	1	7	6	5	1	1	5	1	30	2	1
500	285	1	4	5	5	1	1	3	1	5	4	1	3	1	2	5	1	1	4	1	1	1	1	1	2	3	6	2	6	6	6	2	2	41	2	1
501	229	1	2	2	4	4	4	4	5	2	4	1	1	3	1	4	4	6	7	7	2	2	5	5	7	1	7	7	7	6	1	5	2	25	1	1
502	359	1	3	3	4	3	4	2	3	3	4	1	2	4	4	3	3	2	3	2	2	2	2	1	5	4	7	4	2	4	3	6	2	38	2	1
503	356	1	2	2	4	1	1	4	2	2	4	1	3	2	4	2	3	4	5	6	5	3	4	6	2	5	5	2	5	5	4	2	5	38	2	1
504	117	1	4	2	4	4	3	3	2	3	4	3	4	3	2	3	3	3	5	5	4	3	4	5	5	4	3	4	5	5	5	5	4	39	2	1
505	225	1	2	4	4	2	1	2	2	2	4	2	4	2	4	5	4	3	4	3	2	3	3	5	7	2	6	2	1	6	2	2	2	32	1	1
506	496	1	4	4	2	2	2	2	2	3	4	1	4	2	4	3	4	3	4	4	5	3	3	3	7	1	7	6	6	2	1	7	5	39	1	1
507	651	1	3	3	3	3	3	2	4	3	4	2	3	3	3	3	3	2	4	4	4	3	3	4	4	2	5	4	4	5	4	4	3	33	2	1
508	482	1	2	3	3	3	3	2	4	3	4	2	4	3	3	3	4	1	4	1	1	3	1	2	6	3	6	4	4	4	3	4	5	34	2	1
509	714	1	4	4	2	3	2	3	3	2	4	1	2	1	3	3	4	6	6	6	3	6	5	4	6	6	6	5	3	1	4	5	6	26	1	1
510	318	1	2	3	3	2	2	2	4	3	4	1	2	1	3	2	3	5	4	6	5	6	3	3	5	2	5	3	2	3	4	5	2	30	2	1
511	839	1	2	4	2	1	1	2	3	2	4	1	2	1	4	3	2	2	5	5	3	4	3	3	5	3	2	2	2	6	4	2	5	44	2	1
512	355	1	4	4	3	3	4	3	5	5	4	3	3	4	2	5	5	3	4	2	3	2	5	5	5	3	6	2	3	3	3	2	1	30	2	1
513	294	1	2	4	2	1	1	1	3	2	4	1	1	1	4	3	2	2	3	1	2	1	3	3	5	2	6	3	5	5	4	3	6	34	1	1
514	278	1	2	3	2	1	1	3	1	1	4	1	3	1	5	1	1	2	2	3	4	2	2	2	6	7	1	1	1	7	6	1	5	42	1	1
515	298	1	1	1	1	1	1	1	1	1	4	1	1	1	3	1	1	1	1	1	1	1	1	1	7	1	4	2	5	3	2	4	4	23	2	1
516	289	1	3	3	4	2	2	1	3	3	4	1	4	1	3	3	3	2	2	5	5	4	2	3	6	3	6	5	5	3	3	5	5	44	1	1
517	595	1	2	4	5	2	4	1	4	4	4	1	2	1	2	5	2	5	5	3	2	3	5	3	7	3	7	5	3	2	5	2	2	30	1	1
518	309	1	2	2	3	1	1	1	1	1	4	1	2	1	5	2	1	3	5	3	5	4	2	3	5	3	7	3	6	1	3	6	3	30	1	1
519	305	1	2	3	3	2	2	2	4	3	4	2	4	2	3	3	3	2	3	3	3	3	3	3	6	2	6	5	5	3	3	5	3	45	1	1
520	623	1	2	3	3	4	2	2	3	2	4	2	2	1	4	3	1	2	3	3	3	2	2	2	6	3	5	4	6	5	3	5	5	30	1	1
521	344	1	4	4	3	2	2	2	3	3	4	2	2	3	3	3	4	3	3	5	4	4	3	4	6	4	6	3	4	6	3	4	5	45	2	1
522	407	1	3	3	4	4	3	3	5	4	4	2	3	4	3	5	4	4	5	5	5	3	3	5	7	1	6	6	6	2	1	6	5	40	1	1
523	237	1	3	2	3	2	2	4	4	4	4	1	2	2	3	3	2	3	3	3	4	3	2	3	6	3	5	4	2	6	2	3	2	35	2	1
524	251	1	3	2	3	2	2	1	4	3	4	2	4	2	3	3	2	2	2	3	3	3	2	3	5	3	6	5	5	3	2	5	2	39	2	1
525	224	1	2	4	5	2	3	4	5	4	4	2	2	2	4	2	3	5	4	3	3	5	5	4	6	4	6	4	6	4	5	6	5	21	2	1
526	468	1	1	4	2	1	1	1	3	2	4	1	1	3	4	2	1	2	5	2	6	2	2	3	5	3	7	5	5	4	3	3	5	34	2	1
527	516	1	3	3	2	2	2	3	2	2	4	2	2	2	3	3	2	1	5	2	2	2	1	3	2	4	5	3	4	5	4	3	2	48	2	1
528	364	1	2	4	4	1	1	3	2	3	4	2	4	4	4	3	2	2	4	2	5	5	2	5	5	3	5	4	6	1	5	4	6	36	1	1
529	1107	1	2	2	3	3	1	2	2	2	4	1	3	2	3	3	3	2	2	5	4	5	2	2	5	1	4	5	2	3	3	4	7	40	2	1
530	407	1	3	4	3	2	3	2	4	3	4	2	4	2	3	3	3	2	4	5	3	5	3	4	5	3	6	3	7	5	3	4	5	44	2	1
531	193	1	2	4	4	2	2	2	2	2	4	1	2	2	4	4	4	3	3	6	5	6	5	3	6	3	5	3	6	2	3	3	3	22	1	1
532	463	1	3	3	3	3	3	2	3	2	4	1	3	3	3	2	3	3	4	1	1	2	3	3	4	3	7	6	6	4	5	3	6	45	2	1
533	510	1	2	2	2	2	1	1	1	1	4	1	1	1	3	1	1	2	2	4	5	6	3	6	5	3	7	1	4	2	4	3	4	41	1	1
534	375	1	4	4	4	2	2	2	4	3	4	2	2	2	4	3	2	1	1	5	5	4	1	2	7	5	6	2	5	6	5	3	3	36	1	1
535	329	1	4	2	4	2	2	1	5	4	4	2	4	2	4	4	4	3	2	2	5	3	2	2	7	5	5	3	5	6	3	3	3	31	2	1
536	423	1	3	4	3	2	2	2	3	3	4	2	3	3	3	4	3	6	5	5	6	5	5	4	5	4	4	3	3	3	4	3	3	24	1	1
537	296	1	2	3	3	2	3	3	4	3	4	2	3	4	3	3	2	4	3	5	4	4	6	4	5	2	5	5	4	5	3	4	3	31	2	1
538	354	1	3	3	3	2	2	2	3	3	4	2	3	3	4	2	3	3	4	6	6	6	4	7	5	4	5	4	3	3	3	4	4	48	1	1
539	306	1	2	2	1	1	1	3	4	3	4	1	2	1	4	4	2	2	1	2	2	5	2	3	5	5	1	2	1	6	3	3	5	43	1	1
540	25296	1	3	2	3	1	1	1	2	1	4	1	4	2	4	3	2	1	2	2	1	2	1	2	5	1	7	6	3	4	1	6	3	33	1	1
541	329	1	4	3	4	3	4	1	2	3	4	3	3	3	3	3	4	4	5	4	3	3	3	3	6	1	7	4	4	4	4	4	4	28	2	1
542	318	1	2	2	1	1	1	1	1	1	4	1	4	1	5	1	1	5	5	2	2	2	2	2	7	7	7	1	1	2	4	2	2	23	1	1
543	273	1	4	2	3	1	1	2	1	2	4	1	3	3	4	2	2	3	5	3	3	3	3	4	5	3	6	2	3	5	5	3	5	36	1	1
544	321	1	4	4	4	2	3	4	4	4	4	1	4	3	3	5	4	4	5	5	5	5	4	2	5	6	7	2	7	2	4	4	2	30	1	1
545	387	1	2	3	3	4	3	1	4	3	4	1	3	2	3	4	3	5	2	6	5	6	5	4	4	7	4	1	2	6	6	2	2	22	1	1
546	463	1	4	5	4	3	2	1	2	2	4	2	4	3	2	4	2	3	1	5	5	6	5	5	7	4	7	2	1	6	2	5	2	28	1	1
547	209	1	4	3	4	3	2	1	2	2	4	2	3	2	3	3	4	2	4	5	4	3	2	4	7	1	7	4	5	2	2	5	3	42	2	1
548	214	1	4	2	3	1	2	2	3	4	4	2	2	3	3	4	5	5	6	6	5	6	5	4	7	1	7	5	7	2	3	7	2	34	2	1
549	536	1	2	2	2	2	2	2	2	2	4	2	2	2	4	2	2	3	3	3	3	3	3	3	5	3	5	3	5	5	3	5	3	47	2	1
550	331	1	4	4	4	2	2	2	2	2	4	1	2	2	4	2	1	4	5	5	6	5	4	5	6	2	7	4	4	2	2	6	5	36	2	1
551	316	1	3	2	2	1	1	2	4	4	4	3	4	2	3	3	3	3	4	5	5	4	2	5	7	1	7	7	5	5	1	5	3	40	1	1
552	284	1	3	2	1	2	2	2	1	4	4	1	3	1	4	3	1	2	5	3	5	2	1	4	5	2	7	2	7	2	1	3	6	31	1	1
553	521	1	2	2	2	1	1	1	1	1	4	1	2	2	4	1	2	2	3	5	3	5	2	5	6	5	5	3	5	1	4	6	5	48	1	1
554	394	1	1	2	2	1	2	3	2	2	4	2	2	1	3	2	1	1	4	3	5	2	1	3	5	5	2	3	1	2	4	2	4	30	2	1
555	271	1	2	4	4	2	2	4	4	3	4	2	2	2	3	3	3	3	6	3	3	2	4	5	7	4	6	4	3	6	2	4	3	39	2	1
556	402	1	3	3	3	3	4	2	4	4	4	2	3	2	2	3	2	4	4	5	5	4	4	4	3	3	4	1	4	4	5	2	3	37	2	1
557	618	1	1	1	3	1	1	3	2	3	4	2	4	4	3	5	5	2	4	1	2	1	3	2	7	1	7	6	7	1	1	7	7	49	1	1
558	881	1	2	2	2	1	1	3	1	1	4	1	2	1	3	1	1	4	4	5	5	5	4	4	4	4	5	3	3	5	4	3	2	31	2	1
559	327	1	4	4	4	3	3	4	4	4	4	2	4	2	3	2	4	5	5	6	6	6	5	5	7	1	7	6	3	1	1	7	3	29	1	1
560	609	1	3	3	4	2	3	2	4	4	4	2	2	3	2	3	1	3	4	2	2	1	2	4	3	2	7	3	4	2	2	5	6	50	2	1
561	503	1	4	4	3	2	4	3	3	4	4	2	2	2	4	2	3	5	3	1	5	2	2	2	6	7	6	2	4	5	5	6	7	23	1	1
562	132	1	3	3	4	4	2	2	2	3	4	2	2	2	3	2	2	4	4	4	2	2	2	3	3	1	5	2	2	3	3	2	3	35	2	1
563	132	1	2	3	2	3	3	2	3	3	4	3	3	5	2	2	2	2	2	6	3	3	3	4	3	1	2	2	2	3	3	2	5	25	2	1
564	307	1	4	2	2	2	4	1	4	4	4	1	2	2	1	4	3	3	3	3	2	2	3	3	6	1	6	5	6	1	2	5	3	36	1	1
565	627	1	3	3	2	1	1	1	2	2	4	1	3	1	4	3	2	2	3	5	5	3	2	4	6	4	2	6	2	3	4	5	5	38	1	1
566	1576	1	2	4	3	3	3	3	4	4	4	1	3	2	3	4	2	5	6	2	2	2	5	6	6	2	6	5	1	2	4	6	2	36	2	1
567	260	1	1	3	3	1	1	3	4	4	4	2	3	4	2	4	3	2	2	5	5	5	2	4	7	1	7	2	1	6	2	4	5	42	2	1
568	301	1	3	2	4	2	2	2	3	4	4	1	4	2	3	4	3	5	5	6	6	7	5	5	6	3	6	5	2	3	4	4	2	19	1	1
569	321	1	3	3	3	3	3	3	4	4	4	3	3	3	3	4	3	2	2	4	4	2	2	3	6	2	6	4	4	4	2	4	5	40	2	1
570	737	1	3	3	4	1	2	1	3	4	4	1	2	1	2	2	3	2	3	2	3	2	2	5	7	3	6	2	1	6	5	2	5	42	2	1
571	370	1	3	3	4	2	2	2	4	4	4	2	4	2	2	4	4	5	4	5	5	4	3	5	5	5	5	2	3	5	2	3	4	42	1	1
572	412	1	2	3	4	3	2	2	3	2	4	1	2	2	4	2	2	5	4	5	4	5	5	5	5	6	6	2	2	4	4	2	2	26	1	1
573	384	1	1	4	3	4	3	3	2	2	4	2	3	5	2	5	2	1	2	5	1	5	1	1	6	7	5	2	2	7	6	1	6	39	1	1
574	283	1	2	2	2	1	2	3	2	2	4	2	2	2	4	2	3	2	5	2	1	2	1	5	6	2	7	3	2	5	4	4	2	42	1	1
575	520	1	3	2	2	1	1	1	4	4	4	1	2	1	3	3	4	1	3	3	3	2	2	5	6	2	5	6	4	2	3	5	5	35	2	1
576	942	1	3	4	3	2	2	2	4	3	4	1	2	2	3	2	2	2	4	2	2	2	2	4	5	2	5	4	3	1	3	2	3	42	2	1
577	264	1	5	3	4	1	4	2	5	5	4	1	5	3	1	5	4	3	3	5	5	5	2	5	6	2	7	3	6	5	2	5	5	31	2	1
578	271	1	3	2	3	4	3	2	4	4	4	2	3	3	2	3	4	5	3	5	5	5	4	3	7	4	6	3	3	2	4	2	5	26	1	1
579	612	1	1	2	2	4	2	1	2	2	4	1	3	1	4	2	3	1	6	2	6	2	1	3	5	6	6	2	3	3	3	2	2	46	1	1
580	512	1	3	4	3	2	1	2	2	2	4	1	3	2	3	3	2	3	5	5	5	5	3	4	5	3	5	3	2	6	3	3	3	38	2	1
581	533	1	2	3	2	3	2	1	3	3	4	1	4	2	3	3	2	5	6	7	7	6	3	5	6	3	6	5	7	1	3	6	3	37	1	1
582	423	1	5	5	5	1	1	3	1	1	4	3	3	1	3	3	3	3	4	3	2	3	3	4	7	1	7	4	7	3	4	2	7	37	2	1
583	373	1	1	1	1	1	1	1	3	1	4	1	3	3	5	1	1	1	1	3	5	5	1	1	7	1	7	4	5	7	5	1	5	41	1	1
584	281	1	3	4	4	3	2	2	2	2	4	2	4	3	4	2	2	2	2	5	4	4	3	3	5	5	3	5	4	5	5	3	3	50	2	1
585	411	1	1	1	1	1	1	2	4	3	4	1	3	2	3	4	3	2	1	5	4	5	1	1	6	4	7	3	2	3	3	4	6	42	1	1
586	717	1	2	2	2	2	1	1	3	2	4	1	2	2	5	2	3	2	2	2	4	4	2	3	4	4	3	3	3	4	4	4	5	36	1	1
587	551	1	2	1	3	2	1	2	5	1	4	1	3	2	4	1	2	2	4	3	3	3	2	5	6	7	7	2	1	6	2	1	5	32	1	1
588	337	1	3	4	3	2	2	2	3	2	4	2	3	2	4	1	2	3	4	5	4	5	3	4	6	6	2	2	2	3	5	3	5	37	2	1
589	656	1	5	4	4	3	3	1	4	4	4	1	3	2	3	5	4	5	4	2	5	2	6	3	6	2	6	5	3	3	4	5	5	27	2	1
590	504	1	2	3	4	1	1	1	3	1	4	1	3	1	4	3	2	2	2	4	3	2	3	3	6	4	7	2	2	5	5	2	3	33	1	1
591	440	1	3	2	3	2	2	2	3	3	4	2	3	3	3	3	3	3	4	5	4	5	3	4	5	3	5	4	7	4	4	3	5	45	1	1
592	189	1	5	5	5	2	2	1	1	1	4	2	2	5	5	5	5	3	3	3	5	5	5	4	5	4	6	2	3	6	3	3	7	38	2	1
593	236	1	3	2	4	2	5	2	4	4	4	1	5	4	3	2	5	2	1	1	1	1	1	1	7	7	7	4	1	2	2	2	5	36	1	1
594	364	1	3	3	3	2	2	1	2	1	4	1	2	1	4	2	3	5	4	6	6	6	6	4	7	3	7	6	5	1	2	5	1	28	1	1
595	347	1	4	3	2	1	2	2	4	4	4	2	3	4	2	5	4	2	1	2	5	2	2	3	6	5	7	2	5	3	3	5	2	29	2	1
596	223	1	3	2	2	1	2	3	4	4	4	1	3	2	3	3	4	4	5	4	3	3	3	4	5	2	6	4	3	5	4	2	2	37	1	1
597	357	1	3	2	4	2	4	2	4	4	4	1	3	2	2	2	2	2	2	5	2	1	2	5	6	1	7	2	7	2	2	3	6	40	1	1
598	218	1	2	3	1	1	1	2	4	3	4	2	3	4	3	3	2	2	5	2	3	2	1	4	1	4	4	4	3	7	7	1	1	42	2	1
599	741	1	3	2	3	2	1	1	2	5	4	1	3	1	3	3	4	5	2	5	5	3	3	4	5	4	3	4	1	1	6	4	6	45	1	1
600	368	1	3	4	5	3	2	4	3	3	4	2	2	4	3	3	4	5	4	3	5	5	5	4	7	4	5	4	3	3	4	4	4	26	2	1
601	26579	1	2	2	2	1	1	1	1	1	4	1	2	4	4	2	2	1	4	1	6	1	1	2	7	1	7	7	7	1	5	5	5	49	1	1
602	267	1	2	2	2	1	1	3	2	2	4	2	3	1	3	2	2	5	7	6	6	6	4	5	5	4	4	1	7	3	3	4	1	36	1	1
603	478	1	4	4	3	1	1	3	2	3	4	1	3	1	4	3	3	2	3	5	5	5	2	5	6	3	3	2	5	6	4	3	5	47	1	1
